# Supplementary material for: Durum wheat miRNAs in response to nitrogen starvation at the grain filling stage
Source: PLoS One. 2017 Aug 16;12(8):e0183253. doi: 10.1371/journal.pone.0183253 (PMC5558935; doi:10.1371/journal.pone.0183253)
Supplement: S1 Table — (XLSX) [file pone.0183253.s001.xlsx]

## Sheet: Sheet1
S1 Table. List of primers used for durum wheat miRNA retrotranscription, qPCR analyses of miRNAs and target genes, and 5' RACE assay.
miRNA name	Primer name	Primer sequence
ttu-miR159b	Forward	CGCGCTTTGGATTGAAGGGA
	Stem-loop primer	GTTGGCTCTGGTGCAGGGTCCGAGGTATTCGCACCAGAGCCAACCAGAGC
ttu-miR164d	Forward	CGAGATGGAGAAGCAGGGC
	Stem-loop primer	GTTGGCTCTGGTGCAGGGTCCGAGGTATTCGCACCAGAGCCAACTGCACG
ttu-miR444d	Forward	GCGCGTGTTGTCTCAAGCTT
	Stem-loop primer	GTTGGCTCTGGTGCAGGGTCCGAGGTATTCGCACCAGAGCCAACGGCAGC
ttu-miR167h	Forward	TCGCGTGAAGCTGCCAGCAT
	Stem-loop primer	GTTGGCTCTGGTGCAGGGTCCGAGGTATTCGCACCAGAGCCAACTCAGAT
ttu-miR319b	Forward	GCGCCTTGGACTGAAGGGA
	Stem-loop primer	GTTGGCTCTGGTGCAGGGTCCGAGGTATTCGCACCAGAGCCAACGGGAGC
ttu-miR169c	Forward	GTCCGGGGCAGTCACCTTG
	Stem-loop primer	GTTGGCTCTGGTGCAGGGTCCGAGGTATTCGCACCAGAGCCAACGCTAGC
ttu-miR393c	Forward	GTCGTTCCAAAGGGATCGCA
	Stem-loop primer	GTTGGCTCTGGTGCAGGGTCCGAGGTATTCGCACCAGAGCCAACGATCAA
ttu-miR399b	Forward	CTGCGGTGCCAAAGGAGAGTT
	Stem-loop primer	GTTGGCTCTGGTGCAGGGTCCGAGGTATTCGCACCAGAGCCAACCAGGGC
ttu-miR827	Forward	GCCGCGTTAGATGACCATCAG
	Stem-loop primer	GTTGGCTCTGGTGCAGGGTCCGAGGTATTCGCACCAGAGCCAACTGTTTG
ttu-novel-13	for_D_novel_miR13	GCGGAGACGTAGTCACTTGTTGAA
	Stem-loop primer	GTTGGCTCTGGTGCAGGGTCCGAGGTATTCGCACCAGAGCCAACTTCAAC
ttu-novel-72	for_D_novel_miR72	GCGCGCTCCGTTTCTAAATAT
	Stem-loop primer	GTTGGCTCTGGTGCAGGGTCCGAGGTATTCGCACCAGAGCCAACCATCTT
ttu-novel-61	for_D_novel_miR61	GATCGCGTAGCCAAGGATGAC
	Stem-loop primer	GTTGGCTCTGGTGCAGGGTCCGAGGTATTCGCACCAGAGCCAACAGGCAA
ttu-novel-103	for_D_novel_miR103	GCCGCGTCAAAGTTTGTAATGT
	Stem-loop primer	GTTGGCTCTGGTGCAGGGTCCGAGGTATTCGCACCAGAGCCAACAGTCAA
ttu-novel-100	for_D_novel_miR100	GTGAGCCGAGACAAATAATTCCG
	Stem-loop primer	GTTGGCTCTGGTGCAGGGTCCGAGGTATTCGCACCAGAGCCAACTTCGTT
ttu-miR168 (housekeeping miRNA)	Forward	GATGTCGCTTGGTGCAGAT
	Stem-loop primer	GTTGGCTCTGGTGCAGGGTCCGAGGTATTCGCACCAGAGCCAACGTCCCG
Universal	Reverse primer	GTGCAGGGTCCGAGGT
Target gene name	Primer name	Primer sequence
Transcription factor Myb3	Myb3_Fw	CACCATTTGGGGGTACACTT
	Myb3_Rv	TCACTGACGGAGTTGCTGTC
Protein AUXIN SIGNALING F-BOX 2	ASFB_Fw	CGGGAATGATGCATGTTATG
	ASFB_Rv	GCACCCCTTTTCTGTGACAT
CCAAT-box transcription factor complex WHAP6	WHAP6_Fw	CTCAACGCGAAGGAGAAGTC
	WHAP6_Rv	GGTAAGGTGTGGTCGTGCTT
PHOSPHATE 2	PHO2_ Fw	GAGGGCTTGCATTGTTGGGG
	PHO2_Rv	CCCTCCGGATTCCACACCTC
RNase L inhibitor (housekeeping gene)	RLI(a)_Fw	TTGAGCAACTCATGGACCAG
	RLI(a)__Rv	GCTTTCCAAGGCACAAACAT
5' RACE Primers	Primer name	Primer sequence
GSP1	WHAP6_R1	CAAACGGATGGTCATT
GSP2	WHAP6_R2	CAAAGTGACAGGAAAACAGTTCAAG
GSP3	WHAP6_R3	CAAACACAACGACCGTCTACCAAAC
GSP1	AFB2_R1	CAGAGATGCTCCAGGA
GSP2	AFB2_R2	GGCAGCGGGAGACTTGCCACT
GSP3	AFB2_R3	GCATCATCCCTTGCCCCAGCA
GSP1	MYB3_R1	CTGAAGTTTTCAGGATGA
GSP2	MYB3_R2	GTCCCCAGCCCCAGGCTCAT
GSP3	MYB3_R3	CAGCTCTTCCAAGAGACCGCTGTTC
GSP1	PHO2_R1	GACACAACACCTTCATC
GSP2	PHO2_R2	GCCGATGCTCTCGTCCAAGC
GSP3	PHO2_R3	CCATGTCTGCAAGCCCTGCAAT
