# Supplementary material for: Durum wheat miRNAs in response to nitrogen starvation at the grain filling stage
Source: PLoS One. 2017 Aug 16;12(8):e0183253. doi: 10.1371/journal.pone.0183253 (PMC5558935; doi:10.1371/journal.pone.0183253)
Supplement: S2 Table — For each parameter, mean values (±standard error) and relative reductions between control and stressed conditions are presented. PH: plant height; FLA: flag leaf area; NCPP: number of culms per plant; NSPS: number of spikelets per spike; SDM: spike dry matter; FLDM: flag leaf dry matter; KNPS: kernel number per spike; KWPS: kernel weight per spike; RR: relative reduction. (XLSX) [file pone.0183253.s002.xlsx]

## Sheet: Foglio1
S2 Table. Phenotypic analyses on plant groups (control and stressed) of durum wheat cultivar Ciccio grown with different N concentrations. For each parameter, mean values (±standard error) and relative reductions between control and stressed conditions are presented. PH: plant height; FLA: flag leaf area; NCPP: number of culms per plant; NSPS: number of spikelets per spike; SDM: spike dry matter;…
	Control (2mM)	Stressed (0mM)	% RR
PH (cm)	61.00 ± 3.14	39.91 ± 3.74	34.57
FLA (cm2)	25.08 ± 0.66	4.88 ± 0.26	80.54
FLDM (g)	0.11 ± 0.00	0.01 ± 0.01	91.15
NCPP	3.75 ± 0.25	1.00 ± 0.00	73.33
NSPS	28.75 ± 1.03	17.40 ± 0.46	39.48
SDM (g)	0.31 ± 0.02	0.05 ± 0.01	83.87
KNPS	25.33 ± 2.60	3.67 ± 1.20	85.52
KWPS	0.79 ± 0.09	0.11 ± 0.04	86.08
