# Supplementary material for: Durum wheat miRNAs in response to nitrogen starvation at the grain filling stage
Source: PLoS One. 2017 Aug 16;12(8):e0183253. doi: 10.1371/journal.pone.0183253 (PMC5558935; doi:10.1371/journal.pone.0183253)
Supplement: S3 Table — Highlighted in green are known miRNAs newly identified in this work. All the other miRNAs were also detected in De Paola et al. (2016). (XLSX) [file pone.0183253.s003.xlsx]

## Sheet: S2 Table
S3 Table. List of the conserved miRNAs identified in Ciccio and Svevo durum wheat libraries from nitrogen stressed plant tissues, with at least 5 counts. Highlighted in grey are known miRNAs newly identified in this work. All the other miRNAs were also detected in De Paola et al. (2016)
ttu-miRNAs	Sequence	miRBase homologs	Read count
			Ciccio	Svevo
ttu-miR1122	UCUAAUAUUAUGGGACGGAGG	tae-miR1122c-3p	0	5
ttu-miR1432a	AUCAGGAGAGAUGACACCGAC	osa-miR1432-5p	790	1573
ttu-miR1432b	CUCAGGAGAGAUGACACCGAC	sbi-miR1432	28	62
ttu-miR1432c	UCAGGAGAGAUGACACCGACG	ata-miR1432-5p	6	4
ttu-miR1432d	UUGGUGUCACCUCGCCUGAAC	ata-miR1432-3p	6	5
ttu-miR156a	CUGACAGAAGAGAGUGAGCAC	ama-miR156	43	34
ttu-miR156b	GCUCACCCUCUCUCUGUCAGC	ata-miR156a-3p	110	156
ttu-miR156c	GCUCACUCCUCUUUCUGUCAGC	ata-miR156d-3p	267	364
ttu-miR156d	GCUCACUGCUCUAUCUGUCACC	ata-miR156c-3p	14	26
ttu-miR156e	GCUCACUGCUCUAUCUGUCAGC	bdi-miR156f-3p	21	62
ttu-miR156f	GCUCACUGCUCUUCCUGUCAUC	bdi-miR156h-3p	13	40
ttu-miR156g	GCUCACUUCUCUCUCUGUCAGC	bdi-miR156e-3p	17	26
ttu-miR156h	UGACAGAAGAGAGAGAGCAC	ahy-miR156a	6	6
ttu-miR156j	UGACAGAAGAGAGUGAGCAC	aly-miR156a-5p	3622	2220
ttu-miR156k	UGACAGAAGAGAGUGAGCACA	bna-miR156a	35	12
ttu-miR156l	UGACAGAAGAGAGUGAGCACU	gma-miR156q	158	104
ttu-miR156m	UUGACAGAAGAGAGAGAGCAC	ahy-miR156c	9	5
ttu-miR156n	UUGACAGAAGAGAGUGAGCAC	gma-miR156k	5059	2953
ttu-miR159a	AGCUCCCUUCGAUCCAAUC	bdi-miR159a-5p	0	7
ttu-miR159b	AGCUGCUUGUUCAUGGUUCCC	bdi-miR159b-5p.3	6	4
ttu-miR159c	CUUGGAUUGAAGGGAGCUCU	bdi-miR159a-3p	1344	732
ttu-miR159d	GAGCUCCCUUCGAUCCAAUCC	zma-miR159c-5p	3	15
ttu-miR159e	GAGCUCCUAUCAUUCCAAUGA	bdi-miR159b-5p.1	163	428
ttu-miR159f	UUUGCAUGACCGAGGAGCCGC	bdi-miR159b-3p.3	48	66
ttu-miR159g	UUUGGAUUGAAGGGAGCUCUA	ahy-miR159	18	6
ttu-miR159i	UUUGGAUUGAAGGGAGCUCUG	bdi-miR159b-3p.1	14156	4920
ttu-miR159j	UUUGGAUUGAAGGGAGCUCUU	aly-miR159b-3p	23	21
ttu-miR160	UGCCUGGCUCCCUGUAUGCCA	aly-miR160a-5p	6	5
ttu-miR160b	GCGUGCAAGGAGCCAAGCAUG	ata-miR160c-3p	8	18
ttu-miR164b	CACGUGUUCUUCUCCUCCAUC	ata-miR164c-3p	17	9
ttu-miR164c	CAUGUGCCUUUCUUCUCCACC	ata-miR164b-3p	30	47
ttu-miR164d	UGGAGAAGCAGGGCACGUGCA	aly-miR164a-5p	110	60
ttu-miR165a	UCGGACCAGGCUUCAUCCCC	aly-miR165a-3p	6	10
ttu-miR165b	UCGGACCAGGCUUCAUCCCCC	ath-miR165a-3p	74	53
ttu-miR166a	CGGACCAGGCUUCAUUCCCC	gma-miR166m	132	127
ttu-miR166b	CUCGGACCAGGCUUCAUUCCC	bdi-miR166e-3p	38	27
ttu-miR166c	GGAAUGUUGUCUGGCUCGGGG	ata-miR166d-5p	192	44
ttu-miR166d	GGAAUGUUGUCUGGUUCAAGG	ata-miR166a-5p	34	25
ttu-miR166e	GGAAUGUUGUCUGGUUGGAGA	ata-miR166e-5p	17	5
ttu-miR166f	GGACCAGGCUUCAUUCCCC	cpa-miR166e	21	22
ttu-miR166g	UCCGGACCAGGCUUCAUUCCC	ppt-miR166j	11	8
ttu-miR166h	UCGAACCAGGCUUCAUUCCCC	osa-miR166e-3p	42	48
ttu-miR166i	UCGGACCAGGCUUCAUUCC	hbr-miR166a	61	47
ttu-miR166j	UCGGACCAGGCUUCAUUCCC	cme-miR166g	315	197
ttu-miR166k	UCGGACCAGGCUUCAUUCCCC	aly-miR166a-3p	206901	178279
ttu-miR166l	UCGGACCAGGCUUCAUUCCCCC	csi-miR166a	16	10
ttu-miR166m	UCGGACCAGGCUUCAUUCCCG	cpa-miR166d	34	19
ttu-miR166n	UCGGACCAGGCUUCAUUCCCU	csi-miR166d	531	535
ttu-miR166o	UCGGACCAGGCUUCAUUCCU	aqc-miR166c	4	15
ttu-miR166p	UCGGACCAGGCUUCAUUCCUC	aqc-miR166a	24	26
ttu-miR166q	UCGGACCAGGCUUCAUUCCUU	ata-miR166c-3p	21	21
ttu-miR166s	UCUCGGACCAGGCUUCAUUCC	atr-miR166b	17	12
ttu-miR166t	UUGGACCAGGCUUCAUUCCCC	mes-miR166i	67	55
ttu-miR167a	AGGUCAUGCUGGAGUUUCAUC	ata-miR167b-3p	254	660
ttu-miR167b	AGGUCAUGUGGCAGCUUCAUU	ata-miR167d-3p	47	66
ttu-miR167c	GAUCAUGACUGACAGCCUCAUU	ata-miR167c-3p	9	13
ttu-miR167d	UGAAGCUGCCAGCAUGAUCU	bna-miR167d	14	16
ttu-miR167e	UGAAGCUGCCAGCAUGAUCUA	aly-miR167a-5p	14	6
ttu-miR167g	UGAAGCUGCCAGCAUGAUCUG	atr-miR167	146	312
ttu-miR167h	UGAAGCUGCCAGCAUGAUCUGA	ata-miR167b-5p	13592	14727
ttu-miR167i	UGAAGCUGCCAGCAUGAUCUGC	ata-miR167f-5p	1035	962
ttu-miR167j	UGAAGCUGCCAGCAUGAUCUGG	aly-miR167d-5p	275	114
ttu-miR167k	UGAAGCUGCCAGCAUGAUCUAA	bna-miR167a	1	7
ttu-miR168a	CCCGCCUUGCACCAAGUGAA	zma-miR168a-3p	3	13
ttu-miR168b	CCCGCCUUGCACCAAGUGAAU	ata-miR168-3p	524	675
ttu-miR168c	UCGCUUGGUGCAGAUCGGGAC	ata-miR168-5p	5131	5312
ttu-miR169d	GGCGGUCACCUUGGCUAGC	ata-miR169c-3p	12	13
ttu-miR169g	UGGGCAAGUCACCCUGGCUACC	ata-miR169a-3p	9	0
ttu-miR171a	UGAGCCGAACCAAUAUCACUC	ata-miR171a-3p	232	187
ttu-miR171b	UGAUUGAGCCGCGCCAAUAUC	aly-miR171a-3p	4	10
ttu-miR171c	UGAUUGAGCCGUGCCAAUAUC	aqc-miR171a	10	28
ttu-miR171d	UGUUGGCUCGACUCACUCAGA	ata-miR171d-5p	28	45
ttu-miR171e	UUGAGCCGUGCCAAUAUCACG	aly-miR171b-3p	4	5
ttu-miR171f	CGGUAUUGGUGCGGUUCAAUC	ata-miR171c-5p	7	15
ttu-miR172	AGAAUCUUGAUGAUGCUGCAU	aly-miR172a-3p	2	7
ttu-miR1847	ACCUGCAGUUGGGCCAAUGAC	tae-miR1847-5p	113	178
ttu-miR2275	AGUGUUGGAUGGGACCAAAUC	ata-miR2275c-5p	8	2
ttu-miR319a	AGAGCGUCCUUCAGUCCACUC	zma-miR319b-5p	55	95
ttu-miR319b	CUUGGACUGAAGGGAGCUCCC	ppt-miR319c	35	19
ttu-miR319c	UUGGACUGAAGGGAGCUCCC	atr-miR319a	21	25
ttu-miR319d	UUGGACUGAAGGGAGCUCCCU	aau-miR319	69	64
ttu-miR319e	UUGGACUGAAGGGUGCUCCC	osa-miR319a-3p.2-3p	88	77
ttu-miR319f	UUGGACUGAAGGGUGCUCCCU	bdi-miR319b-3p	1384	1334
ttu-miR319g	UUGGACUGAAGGGAGCUCC	pta-miR319	3	6
ttu-miR390	AAGCUCAGGAGGGAUAGCGCC	aly-miR390a-5p	21	41
ttu-miR393a	UCCAAAGGGAUCGCAUUGAUC	bdi-miR393a	32	33
ttu-miR393b	UUCCAAAGGGAUCGCAUUGAU	ata-miR393-5p	165	195
ttu-miR393c	UUCCAAAGGGAUCGCAUUGAUC	gma-miR393h	8	17
ttu-miR393d	UCCAAAGGGAUCGCAUUGAUCC	aly-miR393a-5p	7	3
ttu-miR394	UUGGCAUUCUGUCCACCUCC	ahy-miR394	7	11
ttu-miR395	UGAAGUGUUUGGGGGAACUC	ata-miR395a-3p	11	11
ttu-miR396b	GUUCAAUAAAGCUGUGGGAA	osa-miR396a-3p	9	16
ttu-miR396c	GUUCAAUAAAGCUGUGGGAAA	ata-miR396e-3p	78	61
ttu-miR396d	UCCACAGGCUUUCUUGAACGG	osa-miR396d	16	10
ttu-miR396e	UCCACAGGCUUUCUUGAACUG	ata-miR396a-5p	4986	5849
ttu-miR396f	UUCCACAGCUUUCUUGAACU	vvi-miR396b	64	49
ttu-miR396g	UUCCACAGCUUUCUUGAACUG	aau-miR396	268	321
ttu-miR396h	UUCCACAGCUUUCUUGAACUGU	gma-miR396e	4	15
ttu-miR396i	UUCCACAGCUUUCUUGAACUU	aly-miR396b-5p	1209	1091
ttu-miR396j	CUCCACAGGCUUUCUUGAACUG	sbi-miR396d	5	1
ttu-miR397	UCACCGGCGCUGCACACAAUG	tae-miR397-5p	291	234
ttu-miR397a	AUUGAGUGCAGCGUUGAUGAA	bdi-miR397b-5p	6	2
ttu-miR398a	UGUGUUCUCAGGUCGCCCCCG	ata-miR398f-3p	8	1
ttu-miR399a	UGCCAAAGGAGAAUUGCCCUG	ata-miR399a-3p	12	42
ttu-miR399b	UGCCAAAGGAGAGUUGCCCUG	aly-miR399b-3p	36	80
ttu-miR399c	CGCCAAAGGAGAAUUGCCCUG	tcc-miR399e	1	15
ttu-miR408	UGCACUGCCUCUUCCCUGGC	gma-miR408d	19	24
ttu-miR414	UCAUCCUCAUCAUCAUCGUCC	osa-miR414	14	8
ttu-miR444a	UGCAGUUGCUGCCUCAAGCUU	bdi-miR444b	27	23
ttu-miR444b	UGCAGUUGCUGUCUCAAGCUU	hvu-miR444b	61	20
ttu-miR444c	UGCAGUUGUUGUCUCAAGCUU	bdi-miR444c	42	45
ttu-miR444d	UGUUGUCUCAAGCUUGCUGCC	osa-miR444b.1	552	592
ttu-miR5048a	UAUUUGCAGGUUUUAGGUCUAA	hvu-miR5048a	69	47
ttu-miR5048b	UUUGCAGGUUUUAGGUCUAAGU	tae-miR5048-5p	648	624
ttu-miR5049	AAUUAAUAUGGAUCGGAGGGA	hvu-miR5049f	6	3
ttu-miR5062a	GCGGAUUUUUCACCAAGAUUCAAG	ata-miR5062b-5p	33	43
ttu-miR5062b	UGAACCUUAGGGAACAGCCGCAU	tae-miR5062-5p	46	133
ttu-miR5139	AAACCUGGCUCUGAUACCA	rgl-miR5139	69	64
ttu-miR5168a	GGGUUGUUGUCUGGUUCAAGG	ata-miR5168-5p	64	14
ttu-miR5168b	UCGGACCAGGCUUCAAUCCCU	ata-miR5168-3p	5368	3173
ttu-miR5175	UUCCAAAUUACUCGUCGUGGU	tae-miR5175-5p	20	12
ttu-miR5200	UGUAGAUACUCCCUAAGGCUU	ata-miR5200-3p	30	71
ttu-miR5384	UGAGCGCGCCGCCGUCGAAUG	tae-miR5384-3p	6	4
ttu-miR6173	AGCCGUAAACGAUGGAUACU	hbr-miR6173	6	9
ttu-miR6201	UGACCCUGAGGCACUCAUACCG	ata-miR6201-5p	7	9
ttu-miR7757	AUAAAACCUUCAGCUAUCCAUC	tae-miR7757-5p	90	151
ttu-miR8155	UAACCUGGCUCUGAUACCA	cpa-miR8155	15	4
ttu-miR827a	UUAGAUGACCAUCAGCAAACA	bdi-miR827-3p	25	48
ttu-miR827b	UUUUGUUGGUUGUCAUCUAACC	bdi-miR827-5p	33	92
ttu-miR9652	CCUGUUUGUCAUUAAGUUUCUU	tae-miR9652-5p	75	71
ttu-miR9653	UGGCCAAGGUCUCUUGAGGCU	tae-miR9653b	38	12
ttu-miR9654	UUCCGAAAGGCUUGAAGCGAAU	tae-miR9654b-3p	18	74
ttu-miR9654a	UUCUGAAAGGCUUGAAGCGAAU	tae-miR9654a-3p	3	9
ttu-miR9655	CAAGGGAAGGAAGUAGCCAAC	tae-miR9655-3p	125	400
ttu-miR9658	AUCGUUCUGGGUGAAUAGGCC	tae-miR9658-3p	600	771
ttu-miR9659	UCCAAUGGUUGUUCACGGCAUC	tae-miR9659-3p	1541	5
ttu-miR9660	UUGCGAGCAACGGAUGAAUC	tae-miR9660-5p	63	72
ttu-miR9662a	UGAACAUCCCAGAGCCACCGG	tae-miR9662b-3p	2425	4138
ttu-miR9662b	UUGAACAUCCCAGAGCCACCG	tae-miR9662a-3p	3047	4420
ttu-miR9664	UUGCAGUCCUCGAUGUCGUAG	tae-miR9664-3p	25	2
ttu-miR9666a	CGGUAGGGCUGUAUGAUGGCGA	tae-miR9666a-3p	529	184
ttu-miR9666b	CGGUUGGGCUGUAUGAUGGCGA	tae-miR9666b-3p	649	448
ttu-miR9666c	GCCAUCAUACGUCCAACCGUG	tae-miR9666b-5p	36	19
ttu-miR9670	AGGUGGAAUACUUGAAGAAGA	tae-miR9670-3p	10	14
ttu-miR9672a	CCACGACUGUCAUUAAGCAUC	tae-miR9672a-3p	213	98
ttu-miR9672b	CUUAAUGACAGUCGUGGUGUC	ata-miR9672-5p	68	47
ttu-miR9672c	UACCACGACUGUCAUUAAGCA	ata-miR9672-3p	2076	1302
ttu-miR9674a	AUAGCAUCAUCCAUCCUACCC	ata-miR9674a-5p	1011	1687
ttu-miR9674b	GGUGCUAUGGAUAAAUUCAAC	ata-miR9674c-3p	18	23
ttu-miR9674c	UGAAUUUGUCCAUAGCAUCAG	ata-miR9674b-3p	166	103
ttu-miR9675	UUUAUGAUCACUCUCGUUUUG	tae-miR9675-3p	25	19
ttu-miR9677	UGGCCGUUGGUAGAGUAGGAGA	ata-miR9677-3p	10	4
ttu-miR9678	UCUGGCGAGGGACAUACACUGU	tae-miR9678-3p	8	38
ttu-miR9772b	UGAGAUGAGAUUACCCCAUAC	ata-miR9772a-5p	27	24
ttu-miR9773	UUUGUUUUUAUGUUAUUUUGUGAA	tae-miR9773	35	4
ttu-miR9776	UUGGACGAGGAUGUGCAACUG	tae-miR9776	6	19
ttu-miR9778	UGCAUCAUCUCGAACUCGUCG	tae-miR9778	5	3
ttu-miR9779	CUUAUGCAACGUCUGAGGAU	tae-miR9779	5	4
ttu-miR9781	UUUUGUCACAUAUAAUACAUA	tae-miR9781	5	0
ttu-miR9863a	UGAGAAGGUAGAUCAUAAUAGC	ata-miR9863a-3p	7284	3591
ttu-miR9863b	UGUUAUGAUCUGCUUCUCAUC	ata-miR9863a-5p	12	32
