# Supplementary material for: Durum wheat miRNAs in response to nitrogen starvation at the grain filling stage
Source: PLoS One. 2017 Aug 16;12(8):e0183253. doi: 10.1371/journal.pone.0183253 (PMC5558935; doi:10.1371/journal.pone.0183253)
Supplement: S4 Table — (XLSX) [file pone.0183253.s004.xlsx]

## Sheet: Foglio1
S4 Table. Novel miRNAs detected in Ciccio and Svevo durum wheat libraries from nitrogen stressed plant tissues, with at least 5 counts.
A. Novel durum wheat miRNAs newly identified in this work
Mature name	Length	Mature sequence	Mismatch	pre-miRNA acc.	pre-miRNA sequence	Start	End	Arm location	pre-miRNA length	GC%	MFEI	Read count Ciccio	Read count Svevo
ttu-novel-99	22	AUGGCAAAUGGAACAUUUUUUA	2	BQ608333	CGAAUGUCAGAUUUUUAGGCAUGGCAAAUCAAACAUUUUUUAUGUCAAAUUAUGUUAGCCGAGGAUGGAAAAUUCGCUUUAGUUCAUUNUUUGCUAGAAAAUUGCUGGGCUCACCAACUAAAUUUGUCCUCCACGCGCCAAUACAAGUUGCCAUGAGAAAUGUUCGAUUUGCCAUGCCAAAAAAUCUGACAUCAGAU	20	41	5'	197	-77.6	1.04864864864865	11	0
ttu-novel-100	24	CCGAGACAAAUAAUUCCGAACGAA	1	BE443135	GCCUACAAAAUUACUCCCUCCGUUCGGAAUUACUUGUCGCAGAAAUGAAUGUAUCUAGACGUAUUUUAAUUCUAGAUACAUCCAUUUCCGAGACAAAUAAUUCCGAACGGAGGGAGUACAAUCUAUGCAGG	87	110	3'	131	-66.7	1.28269230769231	10	4
ttu-novel-101	24	GACGCACCGUGGGUCUGAUGCGCC	2	DR044919	UUUGGGUCAAAAUUAGUAAUGACGCACCGUGGGUGUGGUGCGCCAUUACUAACUAGUAAUGGCGCGCCACACCCAUGGUGCACCAUUACUAACUUUGG	20	43	5'	99	-69.7	1.45208333333333	2	6
ttu-novel-102	21	UAAGCCUUAGUGAAUAUCUAC	0	BU099992	ACAAAGCUUUAAGCACUAAUUAAGCCUUAGUGAAUAUCUACACUAGUAAGUUUUUCUUCAUGUUUGAAAUGCUUAGCAUUGUAGAUACUCCCUAAGGCUUGGGUGGUAUUGCGUUGUGU	20	40	5'	119	-40	0.930232558139535	4	14
ttu-novel-103	22	UCAAAGUUUGUAAUGUUUGACU	1	CA670538	CCUAUAGAUUUUUGUGCAAGUCAAAUUUUGCUAACUUUGAUCAAGUGUAUGAGAAAACCGUCUACAUCUACAAUAUCAAACAUGUACAUUUUGAAAAUAUAACUCAUGAUGUAUUCAAUGAUGUGCAUUUGCUAUUCUANAUGUACCUACUUUUUUCCAUAAAUAUGGNCAAAGUUUGUAAUGUUUGACUUUUGCAAAAAUCUAAAGACA	168	189	3'	210	-65	1.08333333333333	10	6
ttu-novel-104	22	UCAUGUAAGAACCCGAACUAUA	0	TC432071	AUAUAAGGUGACAUGCACUAUCAUGUAAGAACCCGAACUAUACUAGUUCAAACAUGUGUUUGUCUUUUAUUCCCAAGUUUGAACUAGUAUAGUUCGGGUUCUUACAUGACCUGUGCAUGUCACUUUA	20	41	5'	127	-78.8	1.71304347826087	19	3
ttu-novel-105	22	UGGCCGUUGGUAGAGUAGGAGA	0	TC419721	CAAAGGCGGCCUCGCUUCUCUUCCACUCUACCAACAGCCACGUCUCCCCCGCGACCAUGGCGUGGCCGUUGGUAGAGUAGGAGACGAGCAUGGCCACCUGUUCC	62	83	3'	104	-59.5	0.915384615384615	10	4
B. Novel durum wheat miRNAs previously-identified in De Paola et al. (2016)
ttu-miRNAs	Sequence	Read count
		Ciccio	Svevo
ttu-novel-1	AAACGCTTTTATATTATGAGACAG	0	5
ttu-novel-10	AATTAACTGTCGCTGAAATGA	5	6
ttu-novel-11	ACACTTATTCGCGGACGGAGGGAG	15	1
ttu-novel-13	ACGTAGTCACTTGTTGAAATGCCT	20	23
ttu-novel-14	ACTAGCCCCGAAAATGGATG	12	10
ttu-novel-16	ACTTGGTCAAAGTTTGTAAAGCTT	22	16
ttu-novel-17	AGACACTTATTTTAGGACAG	18	18
ttu-novel-19	AGAGATTTCAATATGGACTAC	22	18
ttu-novel-20	AGATTTCACTGTGGACTACATA	3	5
ttu-novel-21	AGGTGGGAGGTTGTTGGCTGG	122	68
ttu-novel-22	AGTAACTCTTGGTCAAGGCCT	12	32
ttu-novel-23	AGTGGGGAGTAACTTAGACTAGT	7	9
ttu-novel-24	AGTTCTAAGTAGTAATGGCGCACC	32	23
ttu-novel-25	ATAAACCCGGACGGAGGTAGTACT	6	12
ttu-novel-26	ATAGCATCATCCATCCTACCC	1011	1687
ttu-novel-29	ATTAGATGACTCTCAAACAGA	20	24
ttu-novel-3	AACCACGACGAGTAAATCGGA	4	5
ttu-novel-31	ATTGAAATCTCTAGAATGGCT	9	0
ttu-novel-32	ATTGCTCGAGATACAAAAATG	0	14
ttu-novel-33	ATTGTGTACAGAGGGAGTAGT	13	9
ttu-novel-34	CAGATCTTGGTGGTAGTAGC	10	9
ttu-novel-35	CATTCGGAATAGTGTAGACTGCAC	41	44
ttu-novel-36	CCGTGAGTCCCTGATCTTGATCGT	38	14
ttu-novel-37	CCTCCGGTCCTTTTTACTCTGCAC	25	27
ttu-novel-39	CGAAATTCCTTGTCGGGTAA	15	15
ttu-novel-4	AACCGAGTATGTCTGAACCT	9	4
ttu-novel-40	CGAATGACTTATACACCGGGA	14	4
ttu-novel-41	CGTTTCTCCTTCTTTTCCTTG	1	16
ttu-novel-42	CTACTTTTAACGTTATTTTACT	2	9
ttu-novel-43	CTAGAACTACGCGAATGACTTATT	9	5
ttu-novel-44	CTCCATTCCAATATATAAGAC	6	17
ttu-novel-45	CTCCGTCCGGGTTTATTAGGCCT	14	11
ttu-novel-46	CTGCGCCCGCCGCCCGCCCC	8	22
ttu-novel-47	CTGGGACTGAGACACGGCCC	14	19
ttu-novel-48	GAAATGACTTGAGAGGTGTAG	1	6
ttu-novel-49	GACGACTAACTTGGAACAGAG	21	7
ttu-novel-5	AACGATTGGAAGAATGAAGAT	9	7
ttu-novel-53	GCGGACCGGCCGACCCGGCC	0	5
ttu-novel-54	GCTGCGCTCGCCGGAGGAGCG	1114	25
ttu-novel-55	GCTGGTGTGGCGCTGTGGGCC	98	0
ttu-novel-58	GTTGTCGGCCGCGCCGGCGG	6	28
ttu-novel-59	TAAACCGAGTTTTTCTGAAGCACC	10	11
ttu-novel-6	AAGTTGGATCATCTATTTGAGA	30	22
ttu-novel-60	TAGATGACTCAACTTTGTTT	6	4
ttu-novel-63	TCACAAATATAAGATGTTCTG	60	63
ttu-novel-64	TCCAAATTACTCGTCGTGGTT	99	156
ttu-novel-66	TCCATCCCATAGTATAAGACG	5	1
ttu-novel-69	TCCGTACCAAAATATAAGATG	5	4
ttu-novel-7	AATGAAAGTCAAGTATTTTGGAAC	9	4
ttu-novel-70	TCCGTCTGATAATATAAGATC	5	0
ttu-novel-71	TCCGTTCCATAATGTAGTGCC	8	16
ttu-novel-73	TCTCCTGTAGAAATAGGCACC	72	75
ttu-novel-74	TCTGAAGACTAGTTTATTAC	16	17
ttu-novel-75	TCTGAAGCACCCGTGCCTATT	16	32
ttu-novel-76	TCTGATCCAAATTAATTATC	5	2
ttu-novel-78	TCTGGCGAGGGACATACACTGT	8	38
ttu-novel-79	TCTGTACCGAAATACTTGTAGT	2	11
ttu-novel-8	AATGAGATCAACTGCTGCGGA	234	225
ttu-novel-80	TCTGTTCCTAAATATTTGTCT	1	6
ttu-novel-81	TGAAGCTGCCAGCATGATCT	14	16
ttu-novel-82	TGACCCAACTTTGTACTATT	26	21
ttu-novel-83	TGAGCATCAACTAATTCCGGA	12	19
ttu-novel-84	TGATTGAGCCGTGCCAATATC	10	28
ttu-novel-85	TGCCTGGCTCCCTGTATGCCA	6	5
ttu-novel-86	TGGACGAGGATGTGCAGCTGC	857	436
ttu-novel-87	TGGAGAAGCAGGGCACGTGCA	110	60
ttu-novel-88	TTAGAGATTTCAATATGGACT	82	51
ttu-novel-89	TTAGAGATTTCACTATAGACT	16	17
ttu-novel-9	AATGTATAGGAGTTTGGAATGCCT	10	23
ttu-novel-90	TTCCGTCCGACAATATAAGAT	9	4
ttu-novel-91	TTGGTGGCTTGAACCGGGACC	9	31
ttu-novel-92	TTGTAAACTAATATAAGACCG	0	8
ttu-novel-93	TTTCCGAGATTCAACTTTGACCAT	14	13
ttu-novel-94	TTTGACCGATTCTCCCAGAAT	9	11
ttu-novel-95	TTTGGACGAGTAATTCCGAACGGA	19	6
ttu-novel-96	TTTTCAGTGGATTTTAGAACC	58	63
ttu-novel-98	TTTTTGTTTCCGCCGTAGTTG	10	20
