# Supplementary material for: Durum wheat miRNAs in response to nitrogen starvation at the grain filling stage
Source: PLoS One. 2017 Aug 16;12(8):e0183253. doi: 10.1371/journal.pone.0183253 (PMC5558935; doi:10.1371/journal.pone.0183253)
Supplement: S5 Table — (XLSX) [file pone.0183253.s005.xlsx]

## Sheet: Foglio1
S5 Table. List of potential targets for conserved and novel miRNAs newly identified in durum wheat Ciccio and Svevo cultivars grown under nitrogen stress conditions.
miRNA_Acc.	Target_Acc.	Expectation	UPE	miRNA_start	miRNA_end	Target_start	Target_end	Inhibition	Target_Desc.	Multiplicity	Database
ttu-miR1122	TC417827	1.5	5.539	1	21	692	712	Cleavage	similar to UniRef100_Q0DJB8 Cluster: Os05g0304100 protein; n=1; Oryza sativa Japonica Group|Rep: Os05g0304100 protein - Oryza sativa subsp. japonica (Rice), partial (6%)	1	Triticum aestivum unigenes from DFCI Gene Index (TAGI)
ttu-miR1122	CJ542241	1.5	13.85	1	21	678	698	Cleavage	homologue to UniRef100_A2QWV2 Cluster: Function: co-expression of het-e and het-c lead to cell death; n=1; Aspergillus niger|Rep:, partial (1%)	1	Triticum aestivum unigenes from DFCI Gene Index (TAGI)
ttu-miR1122	TC390499	1.5	11.933	1	21	748	768	Cleavage	similar to UniRef100_A6N022 Cluster: S-adenosylmethionine decarboxylase proenzyme; n=1; Oryza sativa Indica Group|Rep: S-adenosylmethionine decarboxylase proenzyme - Oryza sativa subsp. indica (Rice), partial (51%)	1	Triticum aestivum unigenes from DFCI Gene Index (TAGI)
ttu-miR1122	TC404165	1.5	12.733	1	21	703	723	Cleavage	similar to UniRef100_Q0D3U2 Cluster: Os07g0665700 protein; n=1; Oryza sativa Japonica Group|Rep: Os07g0665700 protein - Oryza sativa subsp. japonica (Rice), partial (9%)	1	Triticum aestivum unigenes from DFCI Gene Index (TAGI)
ttu-miR1122	CV762246	1.5	6.184	1	21	270	290	Cleavage	similar to UniRef100_Q50HV8 Cluster: Glycosyltransferase; n=1; Triticum aestivum|Rep: Glycosyltransferase - Triticum aestivum (Wheat), partial (5%)	1	Triticum aestivum unigenes from DFCI Gene Index (TAGI)
ttu-miR1122	TC449066	1.5	12.075	1	21	805	825	Cleavage	similar to UniRef100_A6N022 Cluster: S-adenosylmethionine decarboxylase proenzyme; n=1; Oryza sativa Indica Group|Rep: S-adenosylmethionine decarboxylase proenzyme - Oryza sativa subsp. indica (Rice), partial (72%)	1	Triticum aestivum unigenes from DFCI Gene Index (TAGI)
ttu-miR1122	TC402657	1.5	7.461	1	21	107	127	Cleavage	UniRef100_P26517 Cluster: Glyceraldehyde-3-phosphate dehydrogenase, cytosolic; n=3; Hordeum vulgare|Rep: Glyceraldehyde-3-phosphate dehydrogenase, cytosolic - Hordeum vulgare (Barley), partial (92%)	1	Triticum aestivum unigenes from DFCI Gene Index (TAGI)
ttu-miR1122	TC388446	1.5	9.506	1	21	328	348	Cleavage	similar to UniRef100_A2VCF6 Cluster: NADH-ubiquinone oxidoreductase chain 1; n=1; Cymatogaster aggregata|Rep: NADH-ubiquinone oxidoreductase chain 1 - Cymatogaster aggregata (shiner perch), partial (5%)	1	Triticum aestivum unigenes from DFCI Gene Index (TAGI)
ttu-miR1122	DN828811	2	11.361	1	21	376	396	Cleavage	weakly similar to UniRef100_Q8D371 Cluster: MviN protein; n=1; Wigglesworthia glossinidia endosymbiont of Glossina brevipalpis|Rep: MviN protein - Wigglesworthia glossinidia brevipalpis, partial (4%)	1	Triticum aestivum unigenes from DFCI Gene Index (TAGI)
ttu-miR1122	AL816142	2	17.622	1	21	407	427	Cleavage		1	Triticum aestivum unigenes from DFCI Gene Index (TAGI)
ttu-miR1122	BQ170910	2	9.713	1	21	131	151	Cleavage		1	Triticum aestivum unigenes from DFCI Gene Index (TAGI)
ttu-miR1122	TC429127	2	12.384	1	21	345	365	Cleavage	homologue to UniRef100_UPI000069F7AB Cluster: Phosphate-regulating neutral endopeptidase (Metalloendopeptidase homolog PEX) (X-linked hypophosphatemia protein) (HYP) (Vitamin D-resistant hypophosphatemic rickets protein).; n=1; Xenopus tropicalis|Rep: Phosphate-regulating neutral endopeptidase (Metalloendopeptidase homolog PEX) (X-linked hypophosphatemia protein) (HYP) (Vitamin D-resistant hypoph…	1	Triticum aestivum unigenes from DFCI Gene Index (TAGI)
ttu-miR1122	CJ572772	2	9.827	1	21	59	79	Cleavage	similar to UniRef100_Q7X6L6 Cluster: OJ000126_13.4 protein; n=1; Oryza sativa Japonica Group|Rep: OJ000126_13.4 protein - Oryza sativa subsp. japonica (Rice), partial (4%)	1	Triticum aestivum unigenes from DFCI Gene Index (TAGI)
ttu-miR1122	CJ805623	2	21.923	1	21	610	630	Cleavage	weakly similar to UniRef100_A8ITU2 Cluster: Predicted protein; n=1; Chlamydomonas reinhardtii|Rep: Predicted protein - Chlamydomonas reinhardtii, partial (5%)	2	Triticum aestivum unigenes from DFCI Gene Index (TAGI)
ttu-miR1122	CK215841	2	9.26	1	21	116	136	Cleavage	similar to UniRef100_Q0DUF6 Cluster: Os03g0188500 protein; n=1; Oryza sativa Japonica Group|Rep: Os03g0188500 protein - Oryza sativa subsp. japonica (Rice), partial (56%)	2	Triticum aestivum unigenes from DFCI Gene Index (TAGI)
ttu-miR1122	TC380685	2	13.625	1	21	619	639	Cleavage	similar to UniRef100_Q0D3U2 Cluster: Os07g0665700 protein; n=1; Oryza sativa Japonica Group|Rep: Os07g0665700 protein - Oryza sativa subsp. japonica (Rice), partial (9%)	1	Triticum aestivum unigenes from DFCI Gene Index (TAGI)
ttu-miR1122	TC373115	2	15.777	1	21	843	863	Cleavage	weakly similar to UniRef100_Q6YYS2 Cluster: Leucine zipper protein-like; n=1; Oryza sativa Japonica Group|Rep: Leucine zipper protein-like - Oryza sativa subsp. japonica (Rice), partial (7%)	1	Triticum aestivum unigenes from DFCI Gene Index (TAGI)
ttu-miR1122	TC377933	2	18.845	1	21	890	910	Cleavage	homologue to UniRef100_Q06HR0 Cluster: ATP dependent Clp protease ATP-binding subunit ClpX1; n=1; Pennisetum glaucum|Rep: ATP dependent Clp protease ATP-binding subunit ClpX1 - Pennisetum americanum (Pearl millet), partial (70%)	1	Triticum aestivum unigenes from DFCI Gene Index (TAGI)
ttu-miR1122	TC430311	2	23.708	1	21	878	898	Cleavage		1	Triticum aestivum unigenes from DFCI Gene Index (TAGI)
ttu-miR1122	TC448926	2	19.695	1	21	740	760	Cleavage		1	Triticum aestivum unigenes from DFCI Gene Index (TAGI)
ttu-miR1122	TC433469	2	10.693	1	21	406	426	Cleavage	similar to UniRef100_A6V4A8 Cluster: Probable radical activating enzyme; n=1; Pseudomonas aeruginosa PA7|Rep: Probable radical activating enzyme - Pseudomonas aeruginosa (strain PA7), partial (8%)	1	Triticum aestivum unigenes from DFCI Gene Index (TAGI)
ttu-miR1122	BQ744159	2	12.067	1	21	632	652	Cleavage	similar to UniRef100_Q93VZ6 Cluster: 2-oxoglutarate-dependent dioxygenase; n=3; Arabidopsis thaliana|Rep: 2-oxoglutarate-dependent dioxygenase - Arabidopsis thaliana (Mouse-ear cress), partial (6%)	1	Triticum aestivum unigenes from DFCI Gene Index (TAGI)
ttu-miR1122	CK215841	2.5	17.292	1	21	150	170	Cleavage	similar to UniRef100_Q0DUF6 Cluster: Os03g0188500 protein; n=1; Oryza sativa Japonica Group|Rep: Os03g0188500 protein - Oryza sativa subsp. japonica (Rice), partial (56%)	2	Triticum aestivum unigenes from DFCI Gene Index (TAGI)
ttu-miR1122	CV765271	2.5	11.995	1	21	395	415	Cleavage		1	Triticum aestivum unigenes from DFCI Gene Index (TAGI)
ttu-miR1122	TC440314	2.5	6.268	1	21	722	742	Cleavage		1	Triticum aestivum unigenes from DFCI Gene Index (TAGI)
ttu-miR1122	TC393660	2.5	10.041	1	21	837	857	Cleavage	weakly similar to UniRef100_Q0JLM7 Cluster: Os01g0588700 protein; n=1; Oryza sativa Japonica Group|Rep: Os01g0588700 protein - Oryza sativa subsp. japonica (Rice), partial (25%)	1	Triticum aestivum unigenes from DFCI Gene Index (TAGI)
ttu-miR1122	TC433753	2.5	17.707	1	21	849	869	Cleavage	similar to UniRef100_Q651K8 Cluster: Proline-rich spliceosome-associated protein-like; n=1; Oryza sativa Japonica Group|Rep: Proline-rich spliceosome-associated protein-like - Oryza sativa subsp. japonica (Rice), partial (14%)	1	Triticum aestivum unigenes from DFCI Gene Index (TAGI)
ttu-miR1122	CA688285	2.5	10.247	1	21	182	203	Cleavage	similar to UniRef100_Q0JQC0 Cluster: Os01g0170800 protein; n=2; Oryza sativa Japonica Group|Rep: Os01g0170800 protein - Oryza, partial (4%)	1	Triticum aestivum unigenes from DFCI Gene Index (TAGI)
ttu-miR1122	CA682638	2.5	21.693	1	21	273	294	Cleavage		1	Triticum aestivum unigenes from DFCI Gene Index (TAGI)
ttu-miR1122	BJ254809	2.5	17.521	1	21	163	183	Cleavage		1	Triticum aestivum unigenes from DFCI Gene Index (TAGI)
ttu-miR1122	TC404513	2.5	23.382	1	21	539	559	Cleavage		1	Triticum aestivum unigenes from DFCI Gene Index (TAGI)
ttu-miR1122	CJ668032	2.5	13.989	1	21	770	790	Cleavage	weakly similar to UniRef100_Q2R078 Cluster: Leucine Rich Repeat family protein; n=1; Oryza sativa Japonica Group|Rep: Leucine Rich Repeat family protein - Oryza sativa subsp. japonica (Rice), partial (22%)	1	Triticum aestivum unigenes from DFCI Gene Index (TAGI)
ttu-miR1122	TC406114	2.5	13.012	1	21	651	671	Translation	weakly similar to UniRef100_A7Q1F8 Cluster: Chromosome chr7 scaffold_44, whole genome shotgun sequence; n=1; Vitis vinifera|Rep: Chromosome chr7 scaffold_44, whole genome shotgun sequence - Vitis vinifera (Grape), partial (9%)	1	Triticum aestivum unigenes from DFCI Gene Index (TAGI)
ttu-miR1122	CJ609023	2.5	6.96	1	21	722	742	Cleavage	similar to UniRef100_A8B747 Cluster: Serine/threonine protein phosphatase; n=1; Giardia lamblia ATCC 50803|Rep: Serine/threonine protein phosphatase - Giardia lamblia ATCC 50803, partial (5%)	1	Triticum aestivum unigenes from DFCI Gene Index (TAGI)
ttu-miR1122	DR732905	2.5	19.702	1	21	103	123	Translation	homologue to UniRef100_A9J204 Cluster: MIKC-type MADS-box transcription factor WM22A; n=1; Triticum aestivum|Rep: MIKC-type MADS-box transcription factor WM22A - Triticum aestivum (Wheat), partial (76%)	1	Triticum aestivum unigenes from DFCI Gene Index (TAGI)
ttu-miR1122	TC390731	2.5	10.359	1	21	1434	1454	Cleavage	similar to UniRef100_A7QE93 Cluster: Chromosome chr4 scaffold_83, whole genome shotgun sequence; n=1; Vitis vinifera|Rep: Chromosome chr4 scaffold_83, whole genome shotgun sequence - Vitis vinifera (Grape), partial (53%)	1	Triticum aestivum unigenes from DFCI Gene Index (TAGI)
ttu-miR1122	NP9351397	2.5	7.892	1	21	1271	1291	Cleavage	GB|DQ118252.1|AAZ94379.1 gibberellin 3-oxidase 2-3;2-oxoglutarate-dependent dioxygenase; TaGA3ox2-3; involved in gibberellin (GA) biosynthesis	1	Triticum aestivum unigenes from DFCI Gene Index (TAGI)
ttu-miR1122	TC408092	2.5	6.516	1	21	562	582	Cleavage	similar to UniRef100_Q1ENF0 Cluster: Cystatin Hv-CPI8; n=1; Hordeum vulgare|Rep: Cystatin Hv-CPI8 - Hordeum vulgare (Barley), partial (90%)	1	Triticum aestivum unigenes from DFCI Gene Index (TAGI)
ttu-miR1122	CJ805623	3	18.011	1	21	584	604	Cleavage	weakly similar to UniRef100_A8ITU2 Cluster: Predicted protein; n=1; Chlamydomonas reinhardtii|Rep: Predicted protein - Chlamydomonas reinhardtii, partial (5%)	2	Triticum aestivum unigenes from DFCI Gene Index (TAGI)
ttu-miR1122	CJ695401	3	13.434	1	21	122	142	Cleavage	UniRef100_Q4RMU4 Cluster: Chromosome 3 SCAF15018, whole genome shotgun sequence; n=1; Tetraodon nigroviridis|Rep: Chromosome 3 SCAF15018, whole genome shotgun sequence - Tetraodon nigroviridis (Green puffer), partial (19%)	1	Triticum aestivum unigenes from DFCI Gene Index (TAGI)
ttu-miR1122	TC460740	3	24.694	1	21	219	239	Cleavage	similar to UniRef100_Q70Z98 Cluster: Olfactory receptor; n=1; Canis lupus familiaris|Rep: Olfactory receptor - Canis familiaris (Dog), partial (10%)	1	Triticum aestivum unigenes from DFCI Gene Index (TAGI)
ttu-miR1122	CA641431	3	24.011	1	21	67	87	Cleavage	UniRef100_Q9AEB9 Cluster: Type II 65 kDa heat shock protein; n=1; Mycobacterium abscessus|Rep: Type II 65 kDa heat shock protein - Mycobacterium abscessus, partial (8%)	1	Triticum aestivum unigenes from DFCI Gene Index (TAGI)
ttu-miR1122	CD936383	3	13.949	1	21	11	31	Cleavage	similar to UniRef100_A0LT82 Cluster: Integral membrane protein TerC; n=1; Acidothermus cellulolyticus 11B|Rep: Integral membrane protein TerC - Acidothermus cellulolyticus (strain ATCC 43068 / 11B), partial (6%)	1	Triticum aestivum unigenes from DFCI Gene Index (TAGI)
ttu-miR1122	CD910004	3	16.253	1	21	710	730	Cleavage		1	Triticum aestivum unigenes from DFCI Gene Index (TAGI)
ttu-miR1122	TC376058	3	17.459	1	21	854	874	Cleavage	similar to UniRef100_Q6F2V2 Cluster: Expressed protein; n=1; Oryza sativa Japonica Group|Rep: Expressed protein - Oryza sativa subsp. japonica (Rice), partial (65%)	1	Triticum aestivum unigenes from DFCI Gene Index (TAGI)
ttu-miR1122	TC370176	3	19.685	1	21	2125	2145	Cleavage	UniRef100_Q6VTH8 Cluster: Resistance-related receptor-like kinase; n=1; Triticum aestivum|Rep: Resistance-related receptor-like kinase - Triticum aestivum (Wheat), complete	1	Triticum aestivum unigenes from DFCI Gene Index (TAGI)
ttu-miR1122	TC449345	3	12.977	1	21	176	197	Cleavage	homologue to UniRef100_P42210 Cluster: Phytepsin precursor (Aspartic proteinase) [Contains: Phytepsin 32 kDa subunit; Phytepsin 29 kDa subunit; Phytepsin 16 kDa subunit; Phytepsin 11 kDa subunit]; n=1; Hordeum vulgare|Rep: Phytepsin precursor (Aspartic proteinase) [Contains: Phytepsin 32 kDa subunit; Phytepsin 29 kDa subunit; Phytepsin 16 kDa subunit; Phytepsin 11 kDa subunit] - Hordeum vulgare (…	1	Triticum aestivum unigenes from DFCI Gene Index (TAGI)
ttu-miR1122	TC460064	3	6.694	1	21	133	153	Cleavage		1	Triticum aestivum unigenes from DFCI Gene Index (TAGI)
ttu-miR1122	CD453087	3	12.728	1	21	180	200	Translation		1	Triticum aestivum unigenes from DFCI Gene Index (TAGI)
ttu-miR1122	CD880846	3	24.937	1	21	445	465	Translation	weakly similar to UniRef100_Q6RIB0 Cluster: Flowering promoting factor-like 1; n=1; Nicotiana tabacum|Rep: Flowering promoting factor-like 1 - Nicotiana tabacum (Common tobacco), partial (89%)	1	Triticum aestivum unigenes from DFCI Gene Index (TAGI)
ttu-miR1122	TC394178	3	19.559	1	21	914	934	Cleavage	weakly similar to UniRef100_Q0JLL3 Cluster: Os01g0590800 protein; n=1; Oryza sativa Japonica Group|Rep: Os01g0590800 protein - Oryza sativa subsp. japonica (Rice), partial (16%)	1	Triticum aestivum unigenes from DFCI Gene Index (TAGI)
ttu-miR1122	TC432894	3	7.978	1	21	1128	1148	Translation		1	Triticum aestivum unigenes from DFCI Gene Index (TAGI)
ttu-miR1122	TC383574	3	19.559	1	21	1553	1573	Cleavage		1	Triticum aestivum unigenes from DFCI Gene Index (TAGI)
ttu-miR1122	TC448624	3	14.859	1	21	105	125	Cleavage	similar to UniRef100_Q10EK6 Cluster: Expressed protein; n=1; Oryza sativa Japonica Group|Rep: Expressed protein - Oryza sativa subsp. japonica (Rice), partial (10%)	1	Triticum aestivum unigenes from DFCI Gene Index (TAGI)
ttu-miR1122	TC431329	3	19.665	1	21	460	480	Cleavage	similar to UniRef100_UPI0000DC20EC Cluster: interferon stimulated exonuclease 20; n=1; Rattus norvegicus|Rep: interferon stimulated exonuclease 20 - Rattus norvegicus, partial (6%)	1	Triticum aestivum unigenes from DFCI Gene Index (TAGI)
ttu-miR1122	DN159362	2	20.061	1	21	473	493	Cleavage		1	Hordeum vulgare unigenes from DFCI Gene Index (HVGI)
ttu-miR1122	CK566710	2	20.456	1	21	97	117	Cleavage	similar to UniRef100_Q9ATQ1 Cluster: TAK14; n=1; Triticum aestivum|Rep: TAK14 - Triticum aestivum (Wheat), partial (18%)	1	Hordeum vulgare unigenes from DFCI Gene Index (HVGI)
ttu-miR1122	TC252597	2	13.405	1	21	1120	1140	Cleavage		1	Hordeum vulgare unigenes from DFCI Gene Index (HVGI)
ttu-miR1122	TC245238	2	16.823	1	21	1653	1673	Cleavage	weakly similar to UniRef100_A7PDI3 Cluster: Chromosome chr17 scaffold_12, whole genome shotgun sequence; n=1; Vitis vinifera|Rep: Chromosome chr17 scaffold_12, whole genome shotgun sequence - Vitis vinifera (Grape), partial (68%)	1	Hordeum vulgare unigenes from DFCI Gene Index (HVGI)
ttu-miR1122	AL501466	2	17.39	1	21	131	151	Cleavage		1	Hordeum vulgare unigenes from DFCI Gene Index (HVGI)
ttu-miR1122	BQ468979	2.5	19.654	1	21	282	302	Cleavage	similar to UniRef100_Q6V5G7 Cluster: Pollen coat oleosin-glycine rich protein; n=1; Arabidopsis arenosa|Rep: Pollen coat oleosin-glycine rich protein - Cardaminopsis arenosa (Sand rock-cress) (Arabidopsis arenosa), partial (8%)	1	Hordeum vulgare unigenes from DFCI Gene Index (HVGI)
ttu-miR1122	TC244199	2.5	19.654	1	21	725	745	Cleavage	similar to UniRef100_Q0IUJ0 Cluster: Os11g0153600 protein; n=2; Oryza sativa Japonica Group|Rep: Os11g0153600 protein - Oryza sativa subsp. japonica (Rice), partial (74%)	1	Hordeum vulgare unigenes from DFCI Gene Index (HVGI)
ttu-miR1122	TC239725	2.5	16.87	1	21	745	765	Cleavage		1	Hordeum vulgare unigenes from DFCI Gene Index (HVGI)
ttu-miR1122	TC240673	2.5	2.341	1	21	759	779	Translation	similar to UniRef100_Q0IUQ0 Cluster: Os11g0142500 protein; n=1; Oryza sativa Japonica Group|Rep: Os11g0142500 protein - Oryza sativa subsp. japonica (Rice), partial (28%)	1	Hordeum vulgare unigenes from DFCI Gene Index (HVGI)
ttu-miR1122	TC254574	2.5	14.735	1	21	762	782	Translation	similar to UniRef100_Q0JLK8 Cluster: Os01g0592900 protein; n=2; Oryza sativa Japonica Group|Rep: Os01g0592900 protein - Oryza sativa subsp. japonica (Rice), partial (12%)	1	Hordeum vulgare unigenes from DFCI Gene Index (HVGI)
ttu-miR1122	TC253359	3	9.631	1	21	655	675	Cleavage	UniRef100_Q40073 Cluster: Ribulose bisphosphate carboxylase/oxygenase activase A, chloroplast precursor; n=3; Triticeae|Rep: Ribulose bisphosphate carboxylase/oxygenase activase A, chloroplast precursor - Hordeum vulgare (Barley), partial (36%)	1	Hordeum vulgare unigenes from DFCI Gene Index (HVGI)
ttu-miR1122	BQ766864	3	10.167	1	21	378	398	Cleavage		1	Hordeum vulgare unigenes from DFCI Gene Index (HVGI)
ttu-miR1122	BE231018	3	18.396	1	21	26	46	Cleavage	weakly similar to UniRef100_Q0IUZ4 Cluster: Os11g0126800 protein; n=1; Oryza sativa Japonica Group|Rep: Os11g0126800 protein - Oryza sativa subsp. japonica (Rice), partial (48%)	1	Hordeum vulgare unigenes from DFCI Gene Index (HVGI)
ttu-miR1122	TC244992	3	18.503	1	21	475	495	Translation	similar to UniRef100_A1EGU2 Cluster: Hydroxypyruvate reductase; n=1; Solenostemon scutellarioides|Rep: Hydroxypyruvate reductase - Solenostemon scutellarioides (Coleus) (Coleus blumei), partial (35%)	1	Hordeum vulgare unigenes from DFCI Gene Index (HVGI)
ttu-miR1122	TC256851	3	19.743	1	21	468	488	Cleavage	similar to UniRef100_Q6ZFX5 Cluster: Pentatricopeptide (PPR) repeat-containing protein-like; n=2; Oryza sativa|Rep: Pentatricopeptide (PPR) repeat-containing protein-like - Oryza sativa subsp. japonica (Rice), partial (30%)	1	Hordeum vulgare unigenes from DFCI Gene Index (HVGI)
ttu-miR1122	TC252298	3	13.898	1	21	1494	1514	Cleavage	homologue to UniRef100_A2XFI3 Cluster: Pyruvate decarboxylase isozyme 2; n=1; Oryza sativa Indica Group|Rep: Pyruvate decarboxylase isozyme 2 - Oryza sativa subsp. indica (Rice), partial (37%)	1	Hordeum vulgare unigenes from DFCI Gene Index (HVGI)
ttu-miR1122	AJ717023.1	2.5	16.082	1	21	396	416	Cleavage	AJ717023 Triticum turgidum subsp. durum etiolated seedling 20 days Triticum turgidum subsp. durum cDNA clone 09383R, mRNA sequence	1	durum wheat ESTs from the NCBI database
ttu-miR167k	CA639165	3	18.728	1	22	45	68	Cleavage		1	Triticum aestivum unigenes from DFCI Gene Index (TAGI)
ttu-miR167k	GR304703	3	19.564	1	22	154	176	Translation		1	Triticum aestivum unigenes from DFCI Gene Index (TAGI)
ttu-miR167k	TC411869	3	21.599	1	22	456	478	Translation		1	Triticum aestivum unigenes from DFCI Gene Index (TAGI)
ttu-miR167k	TC460323	3	22.818	1	22	651	673	Translation	homologue to UniRef100_Q1CZ82 Cluster: Homocysteine S-methyltransferase domain protein; n=1; Myxococcus xanthus DK 1622|Rep: Homocysteine S-methyltransferase domain protein - Myxococcus xanthus (strain DK 1622), partial (5%)	1	Triticum aestivum unigenes from DFCI Gene Index (TAGI)
ttu-miR167k	TC425639	3	20.046	1	22	245	267	Translation	similar to UniRef100_A0G2N1 Cluster: Periplasmic sensor signal transduction histidine kinase precursor; n=1; Burkholderia phymatum STM815|Rep: Periplasmic sensor signal transduction histidine kinase precursor - Burkholderia phymatum STM815, partial (4%)	1	Triticum aestivum unigenes from DFCI Gene Index (TAGI)
ttu-miR167k	TC451090	3	17.445	1	22	98	120	Translation	weakly similar to UniRef100_Q56Y55 Cluster: AIM1 protein; n=1; Arabidopsis thaliana|Rep: AIM1 protein - Arabidopsis thaliana (Mouse-ear cress), partial (57%)	1	Triticum aestivum unigenes from DFCI Gene Index (TAGI)
ttu-miR167k	DN178141	3	20.001	1	22	248	269	Translation	weakly similar to UniRef100_Q94CU5 Cluster: Serine/threonine-protein kinase Nek5; n=1; Oryza sativa Japonica Group|Rep: Serine/threonine-protein kinase Nek5 - Oryza sativa subsp. japonica (Rice), partial (19%)	1	Hordeum vulgare unigenes from DFCI Gene Index (HVGI)
ttu-miR167k	TC253839	3	21.212	1	22	400	421	Cleavage	similar to UniRef100_Q0JHN8 Cluster: Os01g0852200 protein; n=2; Oryza sativa Japonica Group|Rep: Os01g0852200 protein - Oryza sativa subsp. japonica (Rice), partial (66%)	1	Hordeum vulgare unigenes from DFCI Gene Index (HVGI)
ttu-miR167k	GH214557	3	18.449	1	22	348	370	Translation	similar to UniRef100_Q0J9W9 Cluster: Os04g0627400 protein; n=1; Oryza sativa Japonica Group|Rep: Os04g0627400 protein - Oryza sativa subsp. japonica (Rice), partial (29%)	1	Hordeum vulgare unigenes from DFCI Gene Index (HVGI)
ttu-miR171f	TC446351	3	24.469	1	21	323	344	Translation	homologue to UniRef100_Q6QF96 Cluster: Expansin EXPB9; n=1; Triticum aestivum|Rep: Expansin EXPB9 - Triticum aestivum (Wheat), partial (10%)	1	Triticum aestivum unigenes from DFCI Gene Index (TAGI)
ttu-miR171f	CA627188	3	24.686	1	21	227	247	Cleavage	homologue to UniRef100_A6MZB5 Cluster: 40S ribosomal protein S15; n=3; Oryza sativa|Rep: 40S ribosomal protein S15 - Oryza sativa subsp. indica (Rice), partial (34%)	1	Triticum aestivum unigenes from DFCI Gene Index (TAGI)
ttu-miR171f	TC423141	3	8.647	1	21	531	553	Cleavage	UniRef100_Q5C2K3 Cluster: SJCHGC02145 protein; n=1; Schistosoma japonicum|Rep: SJCHGC02145 protein - Schistosoma japonicum (Blood fluke), partial (7%)	1	Triticum aestivum unigenes from DFCI Gene Index (TAGI)
ttu-miR171f	TC396164	3	15.817	1	21	1583	1604	Translation	similar to UniRef100_P56821 Cluster: Eukaryotic translation initiation factor 3 subunit B; n=1; Nicotiana tabacum|Rep: Eukaryotic translation initiation factor 3 subunit B - Nicotiana tabacum (Common tobacco), partial (61%)	1	Triticum aestivum unigenes from DFCI Gene Index (TAGI)
ttu-miR171f	TC274078	2.5	19.881	1	21	172	192	Cleavage		1	Hordeum vulgare unigenes from DFCI Gene Index (HVGI)
ttu-miR171f	TC278506	3	20.923	1	21	265	287	Cleavage	similar to UniRef100_Q2V339 Cluster: Uncharacterized protein At5g28050.2; n=1; Arabidopsis thaliana|Rep: Uncharacterized protein At5g28050.2 - Arabidopsis thaliana (Mouse-ear cress), partial (28%)	1	Hordeum vulgare unigenes from DFCI Gene Index (HVGI)
ttu-miR171f	TC246759	3	16.244	1	21	537	557	Cleavage		1	Hordeum vulgare unigenes from DFCI Gene Index (HVGI)
ttu-miR172	CA609410	0.5	12.522	1	21	51	71	Cleavage	weakly similar to UniRef100_Q0DL60 Cluster: Os05g0121600 protein; n=1; Oryza sativa Japonica Group|Rep: Os05g0121600 protein - Oryza sativa subsp. japonica (Rice), partial (11%)	1	Triticum aestivum unigenes from DFCI Gene Index (TAGI)
ttu-miR172	CA626451	0.5	21.238	1	21	220	240	Cleavage	UniRef100_A6NAX8 Cluster: AP2 domain transcription factor; n=1; Zea mays|Rep: AP2 domain transcription factor - Zea mays (Maize), partial (25%)	1	Triticum aestivum unigenes from DFCI Gene Index (TAGI)
ttu-miR172	CA652598	0.5	13.558	1	21	268	288	Cleavage	similar to UniRef100_Q0DL60 Cluster: Os05g0121600 protein; n=1; Oryza sativa Japonica Group|Rep: Os05g0121600 protein - Oryza sativa subsp. japonica (Rice), partial (10%)	1	Triticum aestivum unigenes from DFCI Gene Index (TAGI)
ttu-miR172	CA486144	0.5	11.277	1	21	340	360	Cleavage	similar to UniRef100_Q2TQ34 Cluster: Transcription factor AP2D23-like; n=2; Oryza sativa|Rep: Transcription factor AP2D23-like - Oryza sativa subsp. japonica (Rice), partial (18%)	1	Triticum aestivum unigenes from DFCI Gene Index (TAGI)
ttu-miR172	TC438982	0.5	13.048	1	21	293	313	Cleavage	similar to UniRef100_Q0DL60 Cluster: Os05g0121600 protein; n=1; Oryza sativa Japonica Group|Rep: Os05g0121600 protein - Oryza sativa subsp. japonica (Rice), partial (9%)	1	Triticum aestivum unigenes from DFCI Gene Index (TAGI)
ttu-miR172	TC427232	0.5	12.864	1	21	291	311	Cleavage	weakly similar to UniRef100_Q0DL60 Cluster: Os05g0121600 protein; n=1; Oryza sativa Japonica Group|Rep: Os05g0121600 protein - Oryza sativa subsp. japonica (Rice), partial (10%)	1	Triticum aestivum unigenes from DFCI Gene Index (TAGI)
ttu-miR172	TC392280	0.5	13.048	1	21	486	506	Cleavage	weakly similar to UniRef100_Q0DL60 Cluster: Os05g0121600 protein; n=1; Oryza sativa Japonica Group|Rep: Os05g0121600 protein - Oryza sativa subsp. japonica (Rice), partial (18%)	1	Triticum aestivum unigenes from DFCI Gene Index (TAGI)
ttu-miR172	TC401083	0.5	13.215	1	21	932	952	Cleavage	similar to UniRef100_Q2TQ34 Cluster: Transcription factor AP2D23-like; n=2; Oryza sativa|Rep: Transcription factor AP2D23-like - Oryza sativa subsp. japonica (Rice), partial (62%)	1	Triticum aestivum unigenes from DFCI Gene Index (TAGI)
ttu-miR172	TC374382	0.5	13.215	1	21	1694	1714	Cleavage	similar to UniRef100_Q2TQ34 Cluster: Transcription factor AP2D23-like; n=2; Oryza sativa|Rep: Transcription factor AP2D23-like - Oryza sativa subsp. japonica (Rice), partial (76%)	1	Triticum aestivum unigenes from DFCI Gene Index (TAGI)
ttu-miR172	CA648892	1	16.893	1	21	65	85	Cleavage	UniRef100_Q5Y165 Cluster: Floral homeotic protein; n=3; Triticum|Rep: Floral homeotic protein - Triticum turgidum subsp. dicoccon, partial (13%)	1	Triticum aestivum unigenes from DFCI Gene Index (TAGI)
ttu-miR172	TC405024	1	17.371	1	21	268	288	Cleavage	UniRef100_Q5Y165 Cluster: Floral homeotic protein; n=3; Triticum|Rep: Floral homeotic protein - Triticum turgidum subsp. dicoccon, partial (15%)	1	Triticum aestivum unigenes from DFCI Gene Index (TAGI)
ttu-miR172	TC400547	1	17.371	1	21	557	577	Cleavage	UniRef100_Q5Y383 Cluster: Floral homeotic protein; n=1; Triticum turgidum subsp. carthlicum|Rep: Floral homeotic protein - Triticum turgidum subsp. carthlicum, partial (49%)	1	Triticum aestivum unigenes from DFCI Gene Index (TAGI)
ttu-miR172	TC381895	1	17.371	1	21	1132	1152	Cleavage	UniRef100_Q5Y383 Cluster: Floral homeotic protein; n=1; Triticum turgidum subsp. carthlicum|Rep: Floral homeotic protein - Triticum turgidum subsp. carthlicum, partial (36%)	1	Triticum aestivum unigenes from DFCI Gene Index (TAGI)
ttu-miR172	TC368660	1	17.371	1	21	1363	1383	Cleavage	UniRef100_Q5Y386 Cluster: Floral homeotic protein; n=5; Triticum|Rep: Floral homeotic protein - Triticum aestivum (Wheat), complete	1	Triticum aestivum unigenes from DFCI Gene Index (TAGI)
ttu-miR172	NP9350139	1.5	17.562	1	21	1229	1249	Cleavage	GB|AY714341.1|AAU94918.1 floral homeotic protein;AP2-like transcription factor; Q protein	1	Triticum aestivum unigenes from DFCI Gene Index (TAGI)
ttu-miR172	GH725141	2.5	20.811	1	21	286	306	Cleavage	similar to UniRef100_Q2PYW7 Cluster: Succinyl CoA ligase beta subunit-like protein; n=1; Solanum tuberosum|Rep: Succinyl CoA ligase beta subunit-like protein - Solanum tuberosum (Potato), partial (11%)	1	Triticum aestivum unigenes from DFCI Gene Index (TAGI)
ttu-miR172	TC404380	2.5	18.186	1	21	273	293	Cleavage	similar to UniRef100_Q0J9J3 Cluster: Os04g0649100 protein; n=1; Oryza sativa Japonica Group|Rep: Os04g0649100 protein - Oryza sativa subsp. japonica (Rice), partial (26%)	1	Triticum aestivum unigenes from DFCI Gene Index (TAGI)
ttu-miR172	CA644318	2.5	20.726	1	21	378	398	Cleavage		1	Triticum aestivum unigenes from DFCI Gene Index (TAGI)
ttu-miR172	TC396575	3	15.278	1	21	513	534	Cleavage	similar to UniRef100_A7PPZ6 Cluster: Chromosome chr18 scaffold_24, whole genome shotgun sequence; n=1; Vitis vinifera|Rep: Chromosome chr18 scaffold_24, whole genome shotgun sequence - Vitis vinifera (Grape), partial (56%)	1	Triticum aestivum unigenes from DFCI Gene Index (TAGI)
ttu-miR172	CA727182	3	11.11	1	21	388	408	Cleavage		1	Triticum aestivum unigenes from DFCI Gene Index (TAGI)
ttu-miR172	DN828838	3	16.968	1	21	594	615	Cleavage	weakly similar to UniRef100_A7QF73 Cluster: Chromosome undetermined scaffold_87, whole genome shotgun sequence; n=1; Vitis vinifera|Rep: Chromosome undetermined scaffold_87, whole genome shotgun sequence - Vitis vinifera (Grape), partial (24%)	1	Triticum aestivum unigenes from DFCI Gene Index (TAGI)
ttu-miR172	TC420199	3	21.72	1	21	687	707	Cleavage	homologue to UniRef100_Q7XYC9 Cluster: 60s ribosomal protein L21; n=1; Triticum aestivum|Rep: 60s ribosomal protein L21 - Triticum aestivum (Wheat), partial (97%)	1	Triticum aestivum unigenes from DFCI Gene Index (TAGI)
ttu-miR172	TC278536	0.5	15.161	1	21	281	301	Cleavage	similar to UniRef100_Q0DL60 Cluster: Os05g0121600 protein; n=1; Oryza sativa Japonica Group|Rep: Os05g0121600 protein - Oryza sativa subsp. japonica (Rice), partial (16%)	2	Hordeum vulgare unigenes from DFCI Gene Index (HVGI)
ttu-miR172	TC278536	0.5	12.174	1	21	417	437	Cleavage	similar to UniRef100_Q0DL60 Cluster: Os05g0121600 protein; n=1; Oryza sativa Japonica Group|Rep: Os05g0121600 protein - Oryza sativa subsp. japonica (Rice), partial (16%)	2	Hordeum vulgare unigenes from DFCI Gene Index (HVGI)
ttu-miR172	TC242534	0.5	13.018	1	21	613	633	Cleavage	similar to UniRef100_Q0DL60 Cluster: Os05g0121600 protein; n=1; Oryza sativa Japonica Group|Rep: Os05g0121600 protein - Oryza sativa subsp. japonica (Rice), partial (35%)	1	Hordeum vulgare unigenes from DFCI Gene Index (HVGI)
ttu-miR172	TC240202	0.5	18.894	1	21	1464	1484	Cleavage	UniRef100_Q8VWQ6 Cluster: APETALA2-like protein; n=18; Triticeae|Rep: APETALA2-like protein - Hordeum vulgare (Barley), complete	1	Hordeum vulgare unigenes from DFCI Gene Index (HVGI)
ttu-miR172	AL499992	2.5	14.208	1	21	289	309	Cleavage	homologue to UniRef100_Q6K9N6 Cluster: Succinyl-CoA ligase [GDP-forming] beta-chain, mitochondrial precursor; n=3; Oryza sativa|Rep: Succinyl-CoA ligase [GDP-forming] beta-chain, mitochondrial precursor - Oryza sativa subsp. japonica (Rice), partial (11%)	1	Hordeum vulgare unigenes from DFCI Gene Index (HVGI)
ttu-miR172	BU991981	2.5	19.296	1	21	157	178	Translation	similar to UniRef100_Q10T70 Cluster: Expressed protein; n=2; Oryza sativa Japonica Group|Rep: Expressed protein - Oryza sativa subsp. japonica (Rice), partial (38%)	1	Hordeum vulgare unigenes from DFCI Gene Index (HVGI)
ttu-miR172	TC248970	2.5	12.315	1	21	1203	1223	Cleavage	similar to UniRef100_Q337H2 Cluster: Protein kinase domain containing protein, expressed; n=1; Oryza sativa Japonica Group|Rep: Protein kinase domain containing protein, expressed - Oryza sativa subsp. japonica (Rice), partial (47%)	1	Hordeum vulgare unigenes from DFCI Gene Index (HVGI)
ttu-miR172	TC266609	3	14.226	1	21	252	272	Cleavage	similar to UniRef100_Q44NS1 Cluster: Sporulation related precursor; n=1; Chlorobium limicola DSM 245|Rep: Sporulation related precursor - Chlorobium limicola DSM 245, partial (5%)	1	Hordeum vulgare unigenes from DFCI Gene Index (HVGI)
ttu-miR172	TC256347	3	17.402	1	21	353	374	Cleavage	similar to UniRef100_Q0D6J1 Cluster: Os07g0474600 protein; n=1; Oryza sativa Japonica Group|Rep: Os07g0474600 protein - Oryza sativa subsp. japonica (Rice), partial (49%)	1	Hordeum vulgare unigenes from DFCI Gene Index (HVGI)
ttu-miR172	TC272816	3	17.154	1	21	482	502	Translation	weakly similar to UniRef100_Q0JCC8 Cluster: Os04g0479500 protein; n=1; Oryza sativa Japonica Group|Rep: Os04g0479500 protein - Oryza sativa subsp. japonica (Rice), partial (14%)	1	Hordeum vulgare unigenes from DFCI Gene Index (HVGI)
ttu-miR172	TC268550	3	19.594	1	21	93	113	Cleavage	similar to UniRef100_Q0E3Y8 Cluster: Os02g0147700 protein; n=2; Oryza sativa Japonica Group|Rep: Os02g0147700 protein - Oryza sativa subsp. japonica (Rice), partial (8%)	1	Hordeum vulgare unigenes from DFCI Gene Index (HVGI)
ttu-miR172	TC242934	3	13.823	1	21	614	634	Cleavage	similar to UniRef100_Q2QWF0 Cluster: AIG1 family protein, expressed; n=2; Oryza sativa Japonica Group|Rep: AIG1 family protein, expressed - Oryza sativa subsp. japonica (Rice), partial (25%)	1	Hordeum vulgare unigenes from DFCI Gene Index (HVGI)
ttu-miR172	FD471618.1	3	19.961	1	21	101	121	Cleavage	RDA_10_9a RDA Triticum turgidum subsp. durum cDNA clone RDA_10_9a, mRNA sequence	1	durum wheat ESTs from the NCBI database
ttu-miR172	FD471725.1	3	20.006	1	21	106	126	Cleavage	RDA_11_7d RDA Triticum turgidum subsp. durum cDNA clone RDA_11_7d, mRNA sequence	1	durum wheat ESTs from the NCBI database
ttu-miR172	FD471658.1	3	20.168	1	21	114	134	Cleavage	RDA_11_4f RDA Triticum turgidum subsp. durum cDNA clone RDA_11_4f, mRNA sequence	1	durum wheat ESTs from the NCBI database
ttu-miR2275	TC390740	2	17.488	1	21	237	257	Cleavage		1	Triticum aestivum unigenes from DFCI Gene Index (TAGI)
ttu-miR2275	BE605063	2.5	14.752	1	21	19	40	Cleavage	similar to UniRef100_Q7G2A7 Cluster: TPR Domain containing protein, expressed; n=1; Oryza sativa Japonica Group|Rep: TPR Domain containing protein, expressed - Oryza sativa subsp. japonica (Rice), partial (24%)	1	Triticum aestivum unigenes from DFCI Gene Index (TAGI)
ttu-miR2275	CK203601	2.5	18.466	1	21	608	628	Cleavage		1	Triticum aestivum unigenes from DFCI Gene Index (TAGI)
ttu-miR2275	CA668433	3	11.775	1	21	11	31	Cleavage	similar to UniRef100_Q0J6D6 Cluster: Os08g0331900 protein; n=2; Oryza sativa Japonica Group|Rep: Os08g0331900 protein - Oryza sativa subsp. japonica (Rice), partial (17%)	1	Triticum aestivum unigenes from DFCI Gene Index (TAGI)
ttu-miR2275	CD891857	3	6.647	1	21	13	34	Cleavage		1	Triticum aestivum unigenes from DFCI Gene Index (TAGI)
ttu-miR2275	BQ239170	3	18.625	1	21	482	502	Translation	weakly similar to UniRef100_Q5BZG2 Cluster: SJCHGC06992 protein; n=1; Schistosoma japonicum|Rep: SJCHGC06992 protein - Schistosoma japonicum (Blood fluke), partial (12%)	1	Triticum aestivum unigenes from DFCI Gene Index (TAGI)
ttu-miR2275	TC370866	3	22.046	1	21	47	67	Cleavage		1	Triticum aestivum unigenes from DFCI Gene Index (TAGI)
ttu-miR2275	TC457537	3	17.314	1	21	390	411	Cleavage		1	Triticum aestivum unigenes from DFCI Gene Index (TAGI)
ttu-miR2275	CA641872	3	17.336	1	21	107	127	Translation	similar to UniRef100_A7PQ00 Cluster: Chromosome chr18 scaffold_24, whole genome shotgun sequence; n=1; Vitis vinifera|Rep: Chromosome chr18 scaffold_24, whole genome shotgun sequence - Vitis vinifera (Grape), partial (12%)	1	Triticum aestivum unigenes from DFCI Gene Index (TAGI)
ttu-miR2275	TC428960	3	16.327	1	21	158	178	Translation	similar to UniRef100_A7PQ00 Cluster: Chromosome chr18 scaffold_24, whole genome shotgun sequence; n=1; Vitis vinifera|Rep: Chromosome chr18 scaffold_24, whole genome shotgun sequence - Vitis vinifera (Grape), partial (17%)	1	Triticum aestivum unigenes from DFCI Gene Index (TAGI)
ttu-miR2275	TC425335	3	19.074	1	21	299	319	Cleavage	similar to UniRef100_Q10LY6 Cluster: Expressed protein; n=1; Oryza sativa Japonica Group|Rep: Expressed protein - Oryza sativa subsp. japonica (Rice), partial (25%)	1	Triticum aestivum unigenes from DFCI Gene Index (TAGI)
ttu-miR2275	TC417147	3	17.119	1	21	611	631	Translation	similar to UniRef100_A7PQ00 Cluster: Chromosome chr18 scaffold_24, whole genome shotgun sequence; n=1; Vitis vinifera|Rep: Chromosome chr18 scaffold_24, whole genome shotgun sequence - Vitis vinifera (Grape), partial (59%)	1	Triticum aestivum unigenes from DFCI Gene Index (TAGI)
ttu-miR2275	TC389774	3	16.962	1	21	997	1017	Translation	similar to UniRef100_A7PQ00 Cluster: Chromosome chr18 scaffold_24, whole genome shotgun sequence; n=1; Vitis vinifera|Rep: Chromosome chr18 scaffold_24, whole genome shotgun sequence - Vitis vinifera (Grape), partial (77%)	1	Triticum aestivum unigenes from DFCI Gene Index (TAGI)
ttu-miR2275	TC373727	3	19.074	1	21	214	234	Cleavage	similar to UniRef100_Q10LY8 Cluster: Expressed protein; n=2; Oryza sativa Japonica Group|Rep: Expressed protein - Oryza sativa subsp. japonica (Rice), partial (57%)	1	Triticum aestivum unigenes from DFCI Gene Index (TAGI)
ttu-miR2275	TC444922	3	21.054	1	21	392	412	Cleavage	similar to UniRef100_Q94C43 Cluster: Thiosulfate transferase; n=1; Triticum aestivum|Rep: Thiosulfate transferase - Triticum aestivum (Wheat), partial (8%)	1	Triticum aestivum unigenes from DFCI Gene Index (TAGI)
ttu-miR2275	TC238777	2	19.39	1	21	822	842	Cleavage	UniRef100_P25307 Cluster: Protein BLT4 precursor; n=1; Hordeum vulgare|Rep: Protein BLT4 precursor - Hordeum vulgare (Barley), complete	1	Hordeum vulgare unigenes from DFCI Gene Index (HVGI)
ttu-miR2275	AJ465261	2.5	20.089	1	21	59	79	Cleavage		1	Hordeum vulgare unigenes from DFCI Gene Index (HVGI)
ttu-miR2275	AL504867	3	20.546	1	21	528	548	Cleavage	similar to UniRef100_A7P058 Cluster: Chromosome chr6 scaffold_3, whole genome shotgun sequence; n=1; Vitis vinifera|Rep: Chromosome chr6 scaffold_3, whole genome shotgun sequence - Vitis vinifera (Grape), partial (39%)	1	Hordeum vulgare unigenes from DFCI Gene Index (HVGI)
ttu-miR2275	TC242494	3	18.616	1	21	327	347	Cleavage	similar to UniRef100_A7P058 Cluster: Chromosome chr6 scaffold_3, whole genome shotgun sequence; n=1; Vitis vinifera|Rep: Chromosome chr6 scaffold_3, whole genome shotgun sequence - Vitis vinifera (Grape), partial (50%)	1	Hordeum vulgare unigenes from DFCI Gene Index (HVGI)
ttu-miR2275	TC281445	3	13.429	1	21	413	433	Cleavage	similar to UniRef100_Q10LY6 Cluster: Expressed protein; n=1; Oryza sativa Japonica Group|Rep: Expressed protein - Oryza sativa subsp. japonica (Rice), partial (39%)	1	Hordeum vulgare unigenes from DFCI Gene Index (HVGI)
ttu-miR2275	TC260753	3	16.054	1	21	599	619	Translation	similar to UniRef100_A7PQ00 Cluster: Chromosome chr18 scaffold_24, whole genome shotgun sequence; n=1; Vitis vinifera|Rep: Chromosome chr18 scaffold_24, whole genome shotgun sequence - Vitis vinifera (Grape), partial (56%)	1	Hordeum vulgare unigenes from DFCI Gene Index (HVGI)
ttu-miR2275	TC253138	3	24.687	1	21	555	575	Cleavage	homologue to UniRef100_Q84Q83 Cluster: Protein TOC75, chloroplast precursor; n=2; Oryza sativa Japonica Group|Rep: Protein TOC75, chloroplast precursor - Oryza sativa subsp. japonica (Rice), partial (9%)	1	Hordeum vulgare unigenes from DFCI Gene Index (HVGI)
ttu-miR2275	TC246264	3	16.38	1	21	267	287	Cleavage	similar to UniRef100_Q2R0X3 Cluster: Leucine Rich Repeat family protein; n=1; Oryza sativa Japonica Group|Rep: Leucine Rich Repeat family protein - Oryza sativa subsp. japonica (Rice), partial (19%)	1	Hordeum vulgare unigenes from DFCI Gene Index (HVGI)
ttu-miR2275	FD468615.1	3	19.358	1	21	361	381	Cleavage	BOT_6_8d BOT Triticum turgidum subsp. durum cDNA clone BOT_6_8d, mRNA sequence	1	durum wheat ESTs from the NCBI database
ttu-miR393d	TC371524	2	18.542	1	22	355	377	Cleavage	similar to UniRef100_Q0DKP3 Cluster: Os05g0150500 protein; n=3; Oryza sativa|Rep: Os05g0150500 protein - Oryza sativa subsp. japonica (Rice), partial (28%)	1	Triticum aestivum unigenes from DFCI Gene Index (TAGI)
ttu-miR393d	TC388306	2	20.864	1	22	881	903	Cleavage	homologue to UniRef100_Q0DKP3 Cluster: Os05g0150500 protein; n=3; Oryza sativa|Rep: Os05g0150500 protein - Oryza sativa subsp. japonica (Rice), partial (59%)	1	Triticum aestivum unigenes from DFCI Gene Index (TAGI)
ttu-miR393d	BM134357	2.5	19.837	1	22	46	68	Translation		1	Triticum aestivum unigenes from DFCI Gene Index (TAGI)
ttu-miR393d	TC403125	3	13.007	1	22	924	945	Translation	similar to UniRef100_A7P622 Cluster: Chromosome chr4 scaffold_6, whole genome shotgun sequence; n=1; Vitis vinifera|Rep: Chromosome chr4 scaffold_6, whole genome shotgun sequence - Vitis vinifera (Grape), partial (31%)	1	Triticum aestivum unigenes from DFCI Gene Index (TAGI)
ttu-miR393d	TC410444	3	13.007	1	22	1450	1471	Translation	similar to UniRef100_Q0JPJ0 Cluster: Os01g0220200 protein; n=1; Oryza sativa Japonica Group|Rep: Os01g0220200 protein - Oryza sativa subsp. japonica (Rice), partial (88%)	1	Triticum aestivum unigenes from DFCI Gene Index (TAGI)
ttu-miR393d	TC432387	3	18.936	1	22	360	381	Cleavage	similar to UniRef100_A7PMM8 Cluster: Chromosome chr14 scaffold_21, whole genome shotgun sequence; n=1; Vitis vinifera|Rep: Chromosome chr14 scaffold_21, whole genome shotgun sequence - Vitis vinifera (Grape), partial (43%)	1	Triticum aestivum unigenes from DFCI Gene Index (TAGI)
ttu-miR393d	TC381513	3	18.931	1	22	229	250	Cleavage	similar to UniRef100_A7PMM8 Cluster: Chromosome chr14 scaffold_21, whole genome shotgun sequence; n=1; Vitis vinifera|Rep: Chromosome chr14 scaffold_21, whole genome shotgun sequence - Vitis vinifera (Grape), partial (75%)	1	Triticum aestivum unigenes from DFCI Gene Index (TAGI)
ttu-miR393d	TC387372	3	18.916	1	22	401	422	Cleavage	similar to UniRef100_A7PMM8 Cluster: Chromosome chr14 scaffold_21, whole genome shotgun sequence; n=1; Vitis vinifera|Rep: Chromosome chr14 scaffold_21, whole genome shotgun sequence - Vitis vinifera (Grape), partial (88%)	1	Triticum aestivum unigenes from DFCI Gene Index (TAGI)
ttu-miR393d	TC249771	2	23.006	1	22	82	104	Cleavage	similar to UniRef100_Q0DKP3 Cluster: Os05g0150500 protein; n=3; Oryza sativa|Rep: Os05g0150500 protein - Oryza sativa subsp. japonica (Rice), partial (15%)	1	Hordeum vulgare unigenes from DFCI Gene Index (HVGI)
ttu-miR393d	TC254168	2	22.827	1	22	1197	1219	Cleavage	similar to UniRef100_Q0DKP3 Cluster: Os05g0150500 protein; n=3; Oryza sativa|Rep: Os05g0150500 protein - Oryza sativa subsp. japonica (Rice), partial (77%)	1	Hordeum vulgare unigenes from DFCI Gene Index (HVGI)
ttu-miR393d	CD663029	2	16.539	1	22	22	43	Cleavage		1	Hordeum vulgare unigenes from DFCI Gene Index (HVGI)
ttu-miR393d	TC280604	2.5	14.54	1	22	631	652	Cleavage	similar to UniRef100_A7PMM8 Cluster: Chromosome chr14 scaffold_21, whole genome shotgun sequence; n=1; Vitis vinifera|Rep: Chromosome chr14 scaffold_21, whole genome shotgun sequence - Vitis vinifera (Grape), partial (56%)	1	Hordeum vulgare unigenes from DFCI Gene Index (HVGI)
ttu-miR393d	TC250749	2.5	14.54	1	22	205	226	Cleavage	similar to UniRef100_A7PMM8 Cluster: Chromosome chr14 scaffold_21, whole genome shotgun sequence; n=1; Vitis vinifera|Rep: Chromosome chr14 scaffold_21, whole genome shotgun sequence - Vitis vinifera (Grape), partial (74%)	1	Hordeum vulgare unigenes from DFCI Gene Index (HVGI)
ttu-miR393d	BI953281	3	20.13	1	22	207	229	Cleavage	similar to UniRef100_Q0DKP3 Cluster: Os05g0150500 protein; n=3; Oryza sativa|Rep: Os05g0150500 protein - Oryza sativa subsp. japonica (Rice), partial (22%)	1	Hordeum vulgare unigenes from DFCI Gene Index (HVGI)
ttu-miR393d	CX626993	3	23.447	1	22	62	83	Translation		1	Hordeum vulgare unigenes from DFCI Gene Index (HVGI)
ttu-miR395	CK193704	0	14.401	1	20	355	374	Cleavage	similar to UniRef100_Q40167 Cluster: Sucrose transporter; n=2; Solanum lycopersicum|Rep: Sucrose transporter - Solanum, partial (3%)	1	Triticum aestivum unigenes from DFCI Gene Index (TAGI)
ttu-miR395	CV779320	0	16.636	1	20	283	302	Cleavage	similar to UniRef100_A1ENQ6 Cluster: Rcp protein; n=8; Vibrio cholerae|Rep: Rcp protein - Vibrio cholerae V52, partial (6%)	1	Triticum aestivum unigenes from DFCI Gene Index (TAGI)
ttu-miR395	TC401715	1	16.386	1	20	364	383	Cleavage	similar to UniRef100_O48888 Cluster: ATP sulfurylase; n=1; Zea mays|Rep: ATP sulfurylase - Zea mays (Maize), partial (34%)	1	Triticum aestivum unigenes from DFCI Gene Index (TAGI)
ttu-miR395	CV776184	1	15.159	1	20	447	466	Cleavage	similar to UniRef100_O48888 Cluster: ATP sulfurylase; n=1; Zea mays|Rep: ATP sulfurylase - Zea mays (Maize), partial (18%)	1	Triticum aestivum unigenes from DFCI Gene Index (TAGI)
ttu-miR395	TC455080	1	22.476	1	20	2	21	Cleavage	homologue to UniRef100_O48888 Cluster: ATP sulfurylase; n=1; Zea mays|Rep: ATP sulfurylase - Zea mays (Maize), partial (40%)	1	Triticum aestivum unigenes from DFCI Gene Index (TAGI)
ttu-miR395	TC402080	1	16.472	1	20	423	442	Cleavage	similar to UniRef100_O48888 Cluster: ATP sulfurylase; n=1; Zea mays|Rep: ATP sulfurylase - Zea mays (Maize), partial (48%)	1	Triticum aestivum unigenes from DFCI Gene Index (TAGI)
ttu-miR395	TC441063	2	16.155	1	20	451	470	Cleavage	similar to UniRef100_O48888 Cluster: ATP sulfurylase; n=1; Zea mays|Rep: ATP sulfurylase - Zea mays (Maize), partial (17%)	1	Triticum aestivum unigenes from DFCI Gene Index (TAGI)
ttu-miR395	TC425185	2.5	23.957	1	20	686	705	Cleavage	similar to UniRef100_A7QM65 Cluster: Chromosome chr5 scaffold_124, whole genome shotgun sequence; n=1; Vitis vinifera|Rep: Chromosome chr5 scaffold_124, whole genome shotgun sequence - Vitis vinifera (Grape), partial (28%)	1	Triticum aestivum unigenes from DFCI Gene Index (TAGI)
ttu-miR395	CK197311	2.5	19.199	1	20	380	399	Cleavage	similar to UniRef100_O48888 Cluster: ATP sulfurylase; n=1; Zea mays|Rep: ATP sulfurylase - Zea mays (Maize), partial (24%)	1	Triticum aestivum unigenes from DFCI Gene Index (TAGI)
ttu-miR395	CV759442	2.5	23.678	1	20	308	327	Translation	similar to UniRef100_Q0E254 Cluster: Os02g0270800 protein; n=1; Oryza sativa Japonica Group|Rep: Os02g0270800 protein - Oryza sativa subsp. japonica (Rice), partial (19%)	1	Triticum aestivum unigenes from DFCI Gene Index (TAGI)
ttu-miR395	CA618183	3	16.384	1	20	73	92	Cleavage	homologue to UniRef100_Q10QV1 Cluster: SacIy domain containing protein, expressed; n=1; Oryza sativa Japonica Group|Rep: SacIy domain containing protein, expressed - Oryza sativa subsp. japonica (Rice), partial (10%)	1	Triticum aestivum unigenes from DFCI Gene Index (TAGI)
ttu-miR395	CA734658	3	16.891	1	20	82	101	Cleavage	homologue to UniRef100_Q10QV1 Cluster: SacIy domain containing protein, expressed; n=1; Oryza sativa Japonica Group|Rep: SacIy domain containing protein, expressed - Oryza sativa subsp. japonica (Rice), partial (10%)	1	Triticum aestivum unigenes from DFCI Gene Index (TAGI)
ttu-miR395	CV761940	3	12.54	1	20	255	274	Cleavage	similar to UniRef100_O48888 Cluster: ATP sulfurylase; n=1; Zea mays|Rep: ATP sulfurylase - Zea mays (Maize), partial (38%)	1	Triticum aestivum unigenes from DFCI Gene Index (TAGI)
ttu-miR395	TC370044	3	21.629	1	20	832	851	Cleavage	homologue to UniRef100_Q7XY20 Cluster: Ribosomal protein L19; n=1; Triticum aestivum|Rep: Ribosomal protein L19 - Triticum aestivum (Wheat), partial (95%)	1	Triticum aestivum unigenes from DFCI Gene Index (TAGI)
ttu-miR395	TC461989	3	8.871	1	20	647	667	Cleavage		1	Triticum aestivum unigenes from DFCI Gene Index (TAGI)
ttu-miR395	TC386520	3	16.884	1	20	559	578	Cleavage	similar to UniRef100_Q10QV1 Cluster: SacIy domain containing protein, expressed; n=1; Oryza sativa Japonica Group|Rep: SacIy domain containing protein, expressed - Oryza sativa subsp. japonica (Rice), partial (51%)	1	Triticum aestivum unigenes from DFCI Gene Index (TAGI)
ttu-miR395	CA635454	3	20.651	1	20	105	125	Translation	UniRef100_Q40082 Cluster: Xylose isomerase; n=1; Hordeum vulgare|Rep: Xylose isomerase - Hordeum vulgare (Barley), partial (14%)	1	Triticum aestivum unigenes from DFCI Gene Index (TAGI)
ttu-miR395	TC371919	3	18.314	1	20	777	797	Translation	homologue to UniRef100_Q40082 Cluster: Xylose isomerase; n=1; Hordeum vulgare|Rep: Xylose isomerase - Hordeum vulgare (Barley), partial (63%)	1	Triticum aestivum unigenes from DFCI Gene Index (TAGI)
ttu-miR395	TC375196	3	20.721	1	20	330	350	Translation	homologue to UniRef100_Q40082 Cluster: Xylose isomerase; n=1; Hordeum vulgare|Rep: Xylose isomerase - Hordeum vulgare (Barley), partial (49%)	1	Triticum aestivum unigenes from DFCI Gene Index (TAGI)
ttu-miR395	TC427779	3	19.787	1	20	825	845	Cleavage	weakly similar to UniRef100_A7QCD9 Cluster: Chromosome undetermined scaffold_77, whole genome shotgun sequence; n=1; Vitis vinifera|Rep: Chromosome undetermined scaffold_77, whole genome shotgun sequence - Vitis vinifera (Grape), partial (12%)	1	Triticum aestivum unigenes from DFCI Gene Index (TAGI)
ttu-miR395	TC457924	3	19.936	1	20	473	493	Translation	homologue to UniRef100_Q40082 Cluster: Xylose isomerase; n=1; Hordeum vulgare|Rep: Xylose isomerase - Hordeum vulgare (Barley), partial (41%)	1	Triticum aestivum unigenes from DFCI Gene Index (TAGI)
ttu-miR395	TC370426	3	19.936	1	20	330	350	Translation	homologue to UniRef100_Q40082 Cluster: Xylose isomerase; n=1; Hordeum vulgare|Rep: Xylose isomerase - Hordeum vulgare (Barley), partial (48%)	1	Triticum aestivum unigenes from DFCI Gene Index (TAGI)
ttu-miR395	TC377385	3	21.416	1	20	647	667	Translation	homologue to UniRef100_Q40082 Cluster: Xylose isomerase; n=1; Hordeum vulgare|Rep: Xylose isomerase - Hordeum vulgare (Barley), partial (70%)	1	Triticum aestivum unigenes from DFCI Gene Index (TAGI)
ttu-miR395	TC402112	3	15.066	1	20	311	331	Cleavage	weakly similar to UniRef100_A7QCD9 Cluster: Chromosome undetermined scaffold_77, whole genome shotgun sequence; n=1; Vitis vinifera|Rep: Chromosome undetermined scaffold_77, whole genome shotgun sequence - Vitis vinifera (Grape), partial (39%)	1	Triticum aestivum unigenes from DFCI Gene Index (TAGI)
ttu-miR395	CA719121	3	10.497	1	20	81	101	Cleavage		1	Triticum aestivum unigenes from DFCI Gene Index (TAGI)
ttu-miR395	TC381951	3	21.153	1	20	266	285	Cleavage	homologue to UniRef100_Q06572 Cluster: Pyrophosphate-energized vacuolar membrane proton pump (Pyrophosphate-energized inorganic pyrophosphatase) (H(+)-PPase); n=1; Hordeum vulgare|Rep: Pyrophosphate-energized vacuolar membrane proton pump (Pyrophosphate-energized inorganic pyrophosphatase) (H(+)-PPase) - Hordeum vulgare (Barley), partial (23%)	1	Triticum aestivum unigenes from DFCI Gene Index (TAGI)
ttu-miR395	TC262830	1	16.472	1	20	383	402	Cleavage	homologue to UniRef100_Q9ZWM0 Cluster: Plastidic ATP sulfurylase; n=1; Oryza sativa Indica Group|Rep: Plastidic ATP sulfurylase - Oryza sativa subsp. indica (Rice), partial (91%)	1	Hordeum vulgare unigenes from DFCI Gene Index (HVGI)
ttu-miR395	TC240419	3	19.21	1	20	195	215	Translation	homologue to UniRef100_Q40082 Cluster: Xylose isomerase; n=1; Hordeum vulgare|Rep: Xylose isomerase - Hordeum vulgare (Barley), partial (40%)	1	Hordeum vulgare unigenes from DFCI Gene Index (HVGI)
ttu-miR395	TC249202	3	19.728	1	20	1165	1185	Translation	homologue to UniRef100_Q40082 Cluster: Xylose isomerase; n=1; Hordeum vulgare|Rep: Xylose isomerase - Hordeum vulgare (Barley), partial (94%)	1	Hordeum vulgare unigenes from DFCI Gene Index (HVGI)
ttu-miR395	TC238709	3	19.21	1	20	1135	1155	Translation	homologue to UniRef100_Q40082 Cluster: Xylose isomerase; n=1; Hordeum vulgare|Rep: Xylose isomerase - Hordeum vulgare (Barley), complete	1	Hordeum vulgare unigenes from DFCI Gene Index (HVGI)
ttu-miR395	AJ612722.1	1	16.472	1	20	131	150	Cleavage	AJ612722 Triticum turgidum subsp. durum etiolated seedling 20 day Triticum turgidum subsp. durum cDNA clone 07484R, mRNA sequence	1	durum wheat ESTs from the NCBI database
ttu-miR395	AJ613083.1	3	20.721	1	20	563	583	Translation	AJ613083 Triticum turgidum subsp. durum etiolated seedling 20 day Triticum turgidum subsp. durum cDNA clone 08264R, mRNA sequence	1	durum wheat ESTs from the NCBI database
ttu-miR396j	TC458583	2.5	13.925	1	22	716	738	Cleavage	weakly similar to UniRef100_A7NUJ0 Cluster: Chromosome chr18 scaffold_1, whole genome shotgun sequence; n=1; Vitis vinifera|Rep: Chromosome chr18 scaffold_1, whole genome shotgun sequence - Vitis vinifera (Grape), partial (48%)	1	Triticum aestivum unigenes from DFCI Gene Index (TAGI)
ttu-miR396j	CA720022	2.5	20.17	1	22	257	278	Cleavage	similar to UniRef100_Q0J0Q8 Cluster: Os09g0502000 protein; n=2; Oryza sativa|Rep: Os09g0502000 protein - Oryza sativa subsp., partial (74%)	1	Triticum aestivum unigenes from DFCI Gene Index (TAGI)
ttu-miR396j	TC460214	2.5	14.066	1	22	69	91	Cleavage	similar to UniRef100_Q0J148 Cluster: Os09g0462700 protein; n=2; Oryza sativa Japonica Group|Rep: Os09g0462700 protein - Oryza sativa subsp. japonica (Rice), partial (7%)	1	Triticum aestivum unigenes from DFCI Gene Index (TAGI)
ttu-miR396j	CK209519	2.5	19.654	1	22	536	557	Cleavage	homologue to UniRef100_Q6AWY8 Cluster: Growth-regulating factor 1; n=2; Oryza sativa Japonica Group|Rep: Growth-regulating factor 1 - Oryza sativa subsp. japonica (Rice), partial (34%)	1	Triticum aestivum unigenes from DFCI Gene Index (TAGI)
ttu-miR396j	CA640821	2.5	7.114	1	22	496	517	Cleavage	similar to UniRef100_A2QQF1 Cluster: Function: non-ribosomal peptide synthetases are large; n=1; Aspergillus niger|Rep:, partial (0%)	1	Triticum aestivum unigenes from DFCI Gene Index (TAGI)
ttu-miR396j	TC421041	3	19.825	1	22	240	263	Cleavage		1	Triticum aestivum unigenes from DFCI Gene Index (TAGI)
ttu-miR396j	CJ518631	3	21.756	1	22	336	358	Cleavage	similar to UniRef100_P35307 Cluster: Sperm protamine-P1; n=1; Ornithorhynchus anatinus|Rep: Sperm protamine-P1 - Ornithorhynchus anatinus (Duckbill platypus), partial (41%)	1	Triticum aestivum unigenes from DFCI Gene Index (TAGI)
ttu-miR396j	TC402853	3	21.227	1	22	452	474	Cleavage	similar to UniRef100_Q9CS00 Cluster: Uncharacterized protein C19orf29 homolog; n=2; Mus musculus|Rep: Uncharacterized protein C19orf29 homolog - Mus musculus (Mouse), partial (4%)	1	Triticum aestivum unigenes from DFCI Gene Index (TAGI)
ttu-miR396j	TC384118	3	21.372	1	22	401	423	Cleavage	similar to UniRef100_Q6H7E6 Cluster: PRLI-interacting factor N-like; n=1; Oryza sativa Japonica Group|Rep: PRLI-interacting factor N-like - Oryza sativa subsp. japonica (Rice), partial (42%)	1	Triticum aestivum unigenes from DFCI Gene Index (TAGI)
ttu-miR396j	CA701270	3	24.699	1	22	114	135	Translation	similar to UniRef100_Q10MW5 Cluster: DnaJ domain containing protein, expressed; n=1; Oryza sativa Japonica Group|Rep: DnaJ domain containing protein, expressed - Oryza sativa subsp. japonica (Rice), partial (18%)	1	Triticum aestivum unigenes from DFCI Gene Index (TAGI)
ttu-miR396j	CD925333	3	24.843	1	22	77	98	Translation	similar to UniRef100_Q10MW5 Cluster: DnaJ domain containing protein, expressed; n=1; Oryza sativa Japonica Group|Rep: DnaJ domain containing protein, expressed - Oryza sativa subsp. japonica (Rice), partial (33%)	1	Triticum aestivum unigenes from DFCI Gene Index (TAGI)
ttu-miR396j	GD186442	3	22.195	1	22	473	494	Translation	similar to UniRef100_Q10MW5 Cluster: DnaJ domain containing protein, expressed; n=1; Oryza sativa Japonica Group|Rep: DnaJ domain containing protein, expressed - Oryza sativa subsp. japonica (Rice), partial (51%)	1	Triticum aestivum unigenes from DFCI Gene Index (TAGI)
ttu-miR396j	TC426844	3	23.958	1	22	751	772	Translation	similar to UniRef100_Q10MW5 Cluster: DnaJ domain containing protein, expressed; n=1; Oryza sativa Japonica Group|Rep: DnaJ domain containing protein, expressed - Oryza sativa subsp. japonica (Rice), partial (69%)	1	Triticum aestivum unigenes from DFCI Gene Index (TAGI)
ttu-miR396j	TC416049	3	24.115	1	22	486	507	Translation	similar to UniRef100_Q10MW5 Cluster: DnaJ domain containing protein, expressed; n=1; Oryza sativa Japonica Group|Rep: DnaJ domain containing protein, expressed - Oryza sativa subsp. japonica (Rice), partial (63%)	1	Triticum aestivum unigenes from DFCI Gene Index (TAGI)
ttu-miR396j	CA026441	1	19.306	1	22	139	160	Cleavage	similar to UniRef100_Q8L8A6 Cluster: Transcription activator; n=1; Arabidopsis thaliana|Rep: Transcription activator - Arabidopsis thaliana (Mouse-ear cress), partial (11%)	1	Hordeum vulgare unigenes from DFCI Gene Index (HVGI)
ttu-miR396j	CB860915	1	18.158	1	22	98	119	Cleavage	similar to UniRef100_Q9SDZ5 Cluster: Growth-regulating factor 1; n=2; Oryza sativa|Rep: Growth-regulating factor 1 - Oryza sativa (Rice), partial (28%)	1	Hordeum vulgare unigenes from DFCI Gene Index (HVGI)
ttu-miR396j	TC279628	1	21.159	1	22	257	278	Cleavage	similar to UniRef100_Q6AWY6 Cluster: Growth-regulating factor 3; n=1; Oryza sativa Japonica Group|Rep: Growth-regulating factor 3 - Oryza sativa subsp. japonica (Rice), partial (28%)	1	Hordeum vulgare unigenes from DFCI Gene Index (HVGI)
ttu-miR396j	TC270705	1	21.159	1	22	536	557	Cleavage	homologue to UniRef100_Q6AWY6 Cluster: Growth-regulating factor 3; n=1; Oryza sativa Japonica Group|Rep: Growth-regulating factor 3 - Oryza sativa subsp. japonica (Rice), partial (34%)	1	Hordeum vulgare unigenes from DFCI Gene Index (HVGI)
ttu-miR396j	TC272166	1	17.083	1	22	521	542	Cleavage	similar to UniRef100_Q6AWY8 Cluster: Growth-regulating factor 1; n=2; Oryza sativa Japonica Group|Rep: Growth-regulating factor 1 - Oryza sativa subsp. japonica (Rice), partial (27%)	1	Hordeum vulgare unigenes from DFCI Gene Index (HVGI)
ttu-miR396j	TC253960	1	21.159	1	22	397	418	Cleavage	similar to UniRef100_Q6AWY6 Cluster: Growth-regulating factor 3; n=1; Oryza sativa Japonica Group|Rep: Growth-regulating factor 3 - Oryza sativa subsp. japonica (Rice), partial (44%)	1	Hordeum vulgare unigenes from DFCI Gene Index (HVGI)
ttu-miR396j	TC255527	3	21.573	1	22	103	126	Cleavage	similar to UniRef100_Q6AWY3 Cluster: Growth-regulating factor 6; n=3; Oryza sativa Japonica Group|Rep: Growth-regulating factor 6 - Oryza sativa subsp. japonica (Rice), partial (14%)	1	Hordeum vulgare unigenes from DFCI Gene Index (HVGI)
ttu-miR397a	TC382184	2	12.308	1	21	1617	1638	Cleavage	similar to UniRef100_Q0JCZ4 Cluster: Auxin response factor 9; n=1; Oryza sativa Japonica Group|Rep: Auxin response factor 9 - Oryza sativa subsp. japonica (Rice), partial (88%)	1	Triticum aestivum unigenes from DFCI Gene Index (TAGI)
ttu-miR397a	CA622321	2.5	15.934	1	21	8	28	Translation	homologue to UniRef100_Q8W0V8 Cluster: Laccase LAC6-2; n=1; Lolium perenne|Rep: Laccase LAC6-2 - Lolium perenne (Perennial ryegrass), partial (33%)	1	Triticum aestivum unigenes from DFCI Gene Index (TAGI)
ttu-miR397a	CK193988	2.5	19.149	1	21	294	314	Cleavage	similar to UniRef100_Q8L4Y3 Cluster: Diphenol oxidase laccase; n=1; Glycine max|Rep: Diphenol oxidase laccase - Glycine max (Soybean), partial (34%)	1	Triticum aestivum unigenes from DFCI Gene Index (TAGI)
ttu-miR397a	BQ839421	2.5	16.379	1	21	226	246	Translation	similar to UniRef100_Q8W0V8 Cluster: Laccase LAC6-2; n=1; Lolium perenne|Rep: Laccase LAC6-2 - Lolium perenne (Perennial ryegrass), partial (73%)	1	Triticum aestivum unigenes from DFCI Gene Index (TAGI)
ttu-miR397a	CA732063	2.5	19.471	1	21	486	506	Translation	similar to UniRef100_Q0DHL2 Cluster: Laccase-12/13 precursor; n=1; Oryza sativa Japonica Group|Rep: Laccase-12/13 precursor - Oryza sativa subsp. japonica (Rice), partial (34%)	1	Triticum aestivum unigenes from DFCI Gene Index (TAGI)
ttu-miR397a	TC421305	2.5	19.437	1	21	733	753	Translation	similar to UniRef100_Q0DHL2 Cluster: Laccase-12/13 precursor; n=1; Oryza sativa Japonica Group|Rep: Laccase-12/13 precursor - Oryza sativa subsp. japonica (Rice), partial (46%)	1	Triticum aestivum unigenes from DFCI Gene Index (TAGI)
ttu-miR397a	TC423551	2.5	18.947	1	21	338	358	Cleavage		1	Triticum aestivum unigenes from DFCI Gene Index (TAGI)
ttu-miR397a	BJ279150	2.5	22.984	1	21	71	91	Translation	similar to UniRef100_Q0JHP8 Cluster: Laccase-8 precursor; n=1; Oryza sativa Japonica Group|Rep: Laccase-8 precursor - Oryza sativa subsp. japonica (Rice), partial (29%)	1	Triticum aestivum unigenes from DFCI Gene Index (TAGI)
ttu-miR397a	TC427286	3	16.359	1	21	163	183	Translation	weakly similar to UniRef100_A9SMK1 Cluster: Predicted protein; n=1; Physcomitrella patens subsp. patens|Rep: Predicted protein - Physcomitrella patens subsp. patens, partial (66%)	1	Triticum aestivum unigenes from DFCI Gene Index (TAGI)
ttu-miR397a	TC378301	3	19.135	1	21	559	579	Translation	weakly similar to UniRef100_A7QCR5 Cluster: Chromosome undetermined scaffold_79, whole genome shotgun sequence; n=1; Vitis vinifera|Rep: Chromosome undetermined scaffold_79, whole genome shotgun sequence - Vitis vinifera (Grape), partial (43%)	1	Triticum aestivum unigenes from DFCI Gene Index (TAGI)
ttu-miR397a	CK158219	3	11.963	1	21	245	265	Cleavage	similar to UniRef100_Q03H93 Cluster: ABC-type nitrate/sulfonate/bicarbonate transport system, permease component; n=1; Pediococcus pentosaceus ATCC 25745|Rep: ABC-type nitrate/sulfonate/bicarbonate transport system, permease component - Pediococcus pentosaceus (strain ATCC 25745 / 183-1w), partial (9%)	1	Triticum aestivum unigenes from DFCI Gene Index (TAGI)
ttu-miR397a	CJ849685	3	20.2	1	21	17	37	Cleavage	weakly similar to UniRef100_Q66PW2 Cluster: Laccase-like multicopper oxidase 77; n=1; Brassica napus|Rep: Laccase-like multicopper oxidase 77 - Brassica napus (Rape), partial (55%)	1	Triticum aestivum unigenes from DFCI Gene Index (TAGI)
ttu-miR397a	TC412292	3	16.808	1	21	726	746	Cleavage	similar to UniRef100_Q10ND7 Cluster: Laccase-10 precursor; n=1; Oryza sativa Japonica Group|Rep: Laccase-10 precursor - Oryza sativa subsp. japonica (Rice), partial (38%)	1	Triticum aestivum unigenes from DFCI Gene Index (TAGI)
ttu-miR397a	TC381708	3	18.205	1	21	195	215	Translation	similar to UniRef100_Q8W0V6 Cluster: Laccase LAC5-6; n=1; Lolium perenne|Rep: Laccase LAC5-6 - Lolium perenne (Perennial ryegrass), partial (69%)	1	Triticum aestivum unigenes from DFCI Gene Index (TAGI)
ttu-miR397a	GD189536	3	16.312	1	21	231	252	Cleavage	weakly similar to UniRef100_A9TYD4 Cluster: Predicted protein; n=1; Physcomitrella patens subsp. patens|Rep: Predicted protein -, partial (1%)	1	Triticum aestivum unigenes from DFCI Gene Index (TAGI)
ttu-miR397a	CJ941510	3	15.307	1	21	549	570	Cleavage	similar to UniRef100_Q0DKX1 Cluster: Os05g0137700 protein; n=1; Oryza sativa Japonica Group|Rep: Os05g0137700 protein - Oryza sativa subsp. japonica (Rice), partial (22%)	1	Triticum aestivum unigenes from DFCI Gene Index (TAGI)
ttu-miR397a	BQ244449	3	14.784	1	21	295	315	Translation	similar to UniRef100_A7PYZ4 Cluster: Chromosome chr4 scaffold_39, whole genome shotgun sequence; n=1; Vitis vinifera|Rep: Chromosome chr4 scaffold_39, whole genome shotgun sequence - Vitis vinifera (Grape), partial (47%)	1	Triticum aestivum unigenes from DFCI Gene Index (TAGI)
ttu-miR397a	TC275983	1	22.38	1	21	39	59	Cleavage		1	Hordeum vulgare unigenes from DFCI Gene Index (HVGI)
ttu-miR397a	TC262144	1.5	16.364	1	21	732	752	Cleavage	similar to UniRef100_Q2QYS3 Cluster: Laccase-23 precursor; n=1; Oryza sativa Japonica Group|Rep: Laccase-23 precursor - Oryza sativa subsp. japonica (Rice), partial (75%)	1	Hordeum vulgare unigenes from DFCI Gene Index (HVGI)
ttu-miR397a	TC259700	2	9.565	1	21	145	166	Cleavage	similar to UniRef100_Q0JCZ4 Cluster: Auxin response factor 9; n=1; Oryza sativa Japonica Group|Rep: Auxin response factor 9 - Oryza sativa subsp. japonica (Rice), partial (36%)	1	Hordeum vulgare unigenes from DFCI Gene Index (HVGI)
ttu-miR397a	BI960433	2.5	19.805	1	21	220	240	Cleavage	homologue to UniRef100_Q10ND7 Cluster: Laccase-10 precursor; n=1; Oryza sativa Japonica Group|Rep: Laccase-10 precursor - Oryza sativa subsp. japonica (Rice), partial (11%)	1	Hordeum vulgare unigenes from DFCI Gene Index (HVGI)
ttu-miR397a	BY839519	2.5	21.534	1	21	281	301	Translation	similar to UniRef100_Q0DHL2 Cluster: Laccase-12/13 precursor; n=1; Oryza sativa Japonica Group|Rep: Laccase-12/13 precursor - Oryza sativa subsp. japonica (Rice), partial (22%)	1	Hordeum vulgare unigenes from DFCI Gene Index (HVGI)
ttu-miR397a	BY835984	2.5	18.119	1	21	319	339	Translation	homologue to UniRef100_Q8W0V6 Cluster: Laccase LAC5-6; n=1; Lolium perenne|Rep: Laccase LAC5-6 - Lolium perenne (Perennial ryegrass), partial (12%)	1	Hordeum vulgare unigenes from DFCI Gene Index (HVGI)
ttu-miR397a	BI957301	2.5	15.027	1	21	85	105	Translation	similar to UniRef100_Q8W0V6 Cluster: Laccase LAC5-6; n=1; Lolium perenne|Rep: Laccase LAC5-6 - Lolium perenne (Perennial ryegrass), partial (14%)	1	Hordeum vulgare unigenes from DFCI Gene Index (HVGI)
ttu-miR397a	BI960140	2.5	21.335	1	21	192	212	Translation	similar to UniRef100_Q0DHL2 Cluster: Laccase-12/13 precursor; n=1; Oryza sativa Japonica Group|Rep: Laccase-12/13 precursor - Oryza sativa subsp. japonica (Rice), partial (28%)	1	Hordeum vulgare unigenes from DFCI Gene Index (HVGI)
ttu-miR397a	TC263463	2.5	17.52	1	21	82	102	Translation	similar to UniRef100_Q8W0V6 Cluster: Laccase LAC5-6; n=1; Lolium perenne|Rep: Laccase LAC5-6 - Lolium perenne (Perennial ryegrass), partial (36%)	1	Hordeum vulgare unigenes from DFCI Gene Index (HVGI)
ttu-miR397a	TC274250	2.5	20.149	1	21	416	436	Cleavage	similar to UniRef100_Q10ND7 Cluster: Laccase-10 precursor; n=1; Oryza sativa Japonica Group|Rep: Laccase-10 precursor - Oryza sativa subsp. japonica (Rice), partial (43%)	1	Hordeum vulgare unigenes from DFCI Gene Index (HVGI)
ttu-miR397a	BJ480849	3	14.469	1	21	138	159	Cleavage		1	Hordeum vulgare unigenes from DFCI Gene Index (HVGI)
ttu-miR397a	TC276821	3	13.037	1	21	42	63	Cleavage	similar to UniRef100_Q6HYK1 Cluster: Penicillin-binding protein, N-terminal; n=1; Bacillus anthracis|Rep: Penicillin-binding protein, N-terminal - Bacillus anthracis, partial (12%)	1	Hordeum vulgare unigenes from DFCI Gene Index (HVGI)
ttu-miR399c	CK210056	1	15.322	1	21	481	501	Cleavage	similar to UniRef100_A8MRA1 Cluster: Uncharacterized protein At1g11850.3; n=1; Arabidopsis thaliana|Rep: Uncharacterized protein At1g11850.3 - Arabidopsis thaliana (Mouse-ear cress), partial (36%)	3	Triticum aestivum unigenes from DFCI Gene Index (TAGI)
ttu-miR399c	CK210056	2	14.712	1	21	645	665	Cleavage	similar to UniRef100_A8MRA1 Cluster: Uncharacterized protein At1g11850.3; n=1; Arabidopsis thaliana|Rep: Uncharacterized protein At1g11850.3 - Arabidopsis thaliana (Mouse-ear cress), partial (36%)	3	Triticum aestivum unigenes from DFCI Gene Index (TAGI)
ttu-miR399c	CK210056	3	14.248	1	21	841	861	Cleavage	similar to UniRef100_A8MRA1 Cluster: Uncharacterized protein At1g11850.3; n=1; Arabidopsis thaliana|Rep: Uncharacterized protein At1g11850.3 - Arabidopsis thaliana (Mouse-ear cress), partial (36%)	3	Triticum aestivum unigenes from DFCI Gene Index (TAGI)
ttu-miR399c	TC416312	3	21.244	1	21	611	631	Translation	weakly similar to UniRef100_Q0JPY1 Cluster: Os01g0193900 protein; n=2; Oryza sativa Japonica Group|Rep: Os01g0193900 protein - Oryza sativa subsp. japonica (Rice), partial (9%)	1	Triticum aestivum unigenes from DFCI Gene Index (TAGI)
ttu-miR399c	CK164434	3	24.571	1	21	461	481	Cleavage	similar to UniRef100_Q5C6Q1 Cluster: SJCHGC01964 protein; n=1; Schistosoma japonicum|Rep: SJCHGC01964 protein - Schistosoma japonicum (Blood fluke), partial (22%)	1	Triticum aestivum unigenes from DFCI Gene Index (TAGI)
ttu-miR399c	GH727589	3	18.967	1	21	116	137	Translation	similar to UniRef100_Q4QRF5 Cluster: Histone H3; n=2; Coelomata|Rep: Histone H3 - Danio rerio (Zebrafish) (Brachydanio rerio), partial (29%)	1	Triticum aestivum unigenes from DFCI Gene Index (TAGI)
ttu-miR399c	AV835204	1	13.389	1	21	222	242	Cleavage	weakly similar to UniRef100_Q8SRD5 Cluster: DNA primase; n=1; Encephalitozoon cuniculi|Rep: DNA primase - Encephalitozoon cuniculi, partial (6%)	2	Hordeum vulgare unigenes from DFCI Gene Index (HVGI)
ttu-miR399c	AV835204	2.5	20.704	1	21	331	351	Cleavage	weakly similar to UniRef100_Q8SRD5 Cluster: DNA primase; n=1; Encephalitozoon cuniculi|Rep: DNA primase - Encephalitozoon cuniculi, partial (6%)	2	Hordeum vulgare unigenes from DFCI Gene Index (HVGI)
ttu-miR399c	CB872438	3	15.941	1	21	271	291	Cleavage	UniRef100_Q1DPI1 Cluster: Predicted protein; n=1; Coccidioides immitis|Rep: Predicted protein - Coccidioides immitis, partial (10%)	1	Hordeum vulgare unigenes from DFCI Gene Index (HVGI)
ttu-miR9654a	TC368635	3	15.405	1	22	981	1003	Cleavage	UniRef100_P12112 Cluster: ATP synthase subunit alpha; n=1; Triticum aestivum|Rep: ATP synthase subunit alpha - Triticum aestivum (Wheat), complete	1	Triticum aestivum unigenes from DFCI Gene Index (TAGI)
ttu-miR9654a	TC422325	3	14.593	1	22	823	844	Translation	similar to UniRef100_A7PL80 Cluster: Chromosome chr7 scaffold_20, whole genome shotgun sequence; n=1; Vitis vinifera|Rep: Chromosome chr7 scaffold_20, whole genome shotgun sequence - Vitis vinifera (Grape), partial (65%)	1	Triticum aestivum unigenes from DFCI Gene Index (TAGI)
ttu-miR9654a	CD899397	3	20.051	1	22	285	307	Translation	weakly similar to UniRef100_Q0DLN4 Cluster: Os03g0854800 protein; n=1; Oryza sativa Japonica Group|Rep: Os03g0854800 protein - Oryza sativa subsp. japonica (Rice), partial (34%)	1	Triticum aestivum unigenes from DFCI Gene Index (TAGI)
ttu-miR9654a	CA611155	3	19.601	1	22	40	62	Translation	similar to UniRef100_Q0DLN4 Cluster: Os03g0854800 protein; n=1; Oryza sativa Japonica Group|Rep: Os03g0854800 protein - Oryza sativa subsp. japonica (Rice), partial (26%)	1	Triticum aestivum unigenes from DFCI Gene Index (TAGI)
ttu-miR9654a	DR733425	3	15.45	1	22	664	685	Cleavage	weakly similar to UniRef100_A7PYF7 Cluster: Chromosome chr15 scaffold_37, whole genome shotgun sequence; n=1; Vitis vinifera|Rep: Chromosome chr15 scaffold_37, whole genome shotgun sequence - Vitis vinifera (Grape), partial (12%)	1	Triticum aestivum unigenes from DFCI Gene Index (TAGI)
ttu-miR9654a	TC393416	3	18.972	1	22	1108	1130	Translation	similar to UniRef100_Q0DLN4 Cluster: Os03g0854800 protein; n=1; Oryza sativa Japonica Group|Rep: Os03g0854800 protein - Oryza sativa subsp. japonica (Rice), partial (83%)	1	Triticum aestivum unigenes from DFCI Gene Index (TAGI)
ttu-miR9654a	TC249321	3	19.35	1	22	755	777	Cleavage	homologue to UniRef100_P0C2Z4 Cluster: ATP synthase subunit alpha; n=5; Oryza|Rep: ATP synthase subunit alpha - Oryza sativa (Rice), partial (43%)	1	Hordeum vulgare unigenes from DFCI Gene Index (HVGI)
ttu-miR9654a	TC242049	3	15.405	1	22	1521	1543	Cleavage	UniRef100_A1E9I8 Cluster: ATP synthase subunit alpha; n=1; Hordeum vulgare|Rep: ATP synthase subunit alpha - Hordeum vulgare (Barley), complete	1	Hordeum vulgare unigenes from DFCI Gene Index (HVGI)
ttu-miR9654a	CX625821	3	19.178	1	22	640	662	Translation	similar to UniRef100_A8IV61 Cluster: Membrane AAA-metalloprotease; n=1; Chlamydomonas reinhardtii|Rep: Membrane AAA-metalloprotease - Chlamydomonas reinhardtii, partial (8%)	1	Hordeum vulgare unigenes from DFCI Gene Index (HVGI)
ttu-miR9654a	BF254551	3	18.57	1	22	98	119	Cleavage	similar to UniRef100_Q6ZB58 Cluster: Light induced protein like; n=1; Oryza sativa Japonica Group|Rep: Light induced protein like - Oryza sativa subsp. japonica (Rice), partial (37%)	1	Hordeum vulgare unigenes from DFCI Gene Index (HVGI)
ttu-miR9654a	TC251557	3	18.007	1	22	844	865	Cleavage	similar to UniRef100_Q0IPV9 Cluster: Os12g0164800 protein; n=1; Oryza sativa Japonica Group|Rep: Os12g0164800 protein - Oryza sativa subsp. japonica (Rice), partial (37%)	1	Hordeum vulgare unigenes from DFCI Gene Index (HVGI)
ttu-miR9654a	TC240360	3	21.399	1	22	1137	1159	Translation	weakly similar to UniRef100_Q0DLN4 Cluster: Os03g0854800 protein; n=1; Oryza sativa Japonica Group|Rep: Os03g0854800 protein - Oryza sativa subsp. japonica (Rice), partial (21%)	1	Hordeum vulgare unigenes from DFCI Gene Index (HVGI)
ttu-miR9654a	TC250938	3	21.399	1	22	391	413	Translation	similar to UniRef100_Q0DLN4 Cluster: Os03g0854800 protein; n=1; Oryza sativa Japonica Group|Rep: Os03g0854800 protein - Oryza sativa subsp. japonica (Rice), partial (83%)	1	Hordeum vulgare unigenes from DFCI Gene Index (HVGI)
ttu-miR9654a	TC245690	3	24.19	1	22	35	56	Cleavage	weakly similar to UniRef100_A8Y7N1 Cluster: Heat shock factor A2b; n=2; Oryza sativa|Rep: Heat shock factor A2b - Oryza sativa subsp. indica (Rice), partial (11%)	1	Hordeum vulgare unigenes from DFCI Gene Index (HVGI)
ttu-miR9654a	BQ755007	3	15.024	1	22	1	23	Translation	similar to UniRef100_Q7PSC6 Cluster: AGAP009498-PA; n=1; Anopheles gambiae str. PEST|Rep: AGAP009498-PA - Anopheles gambiae str., partial (2%)	1	Hordeum vulgare unigenes from DFCI Gene Index (HVGI)
ttu-miR9654a	TC277830	3	23.541	1	22	899	920	Cleavage	similar to UniRef100_A8Y7N1 Cluster: Heat shock factor A2b; n=2; Oryza sativa|Rep: Heat shock factor A2b - Oryza sativa subsp. indica (Rice), partial (60%)	1	Hordeum vulgare unigenes from DFCI Gene Index (HVGI)
ttu-miR9677	CA497152	1.5	18.433	1	22	246	267	Cleavage		1	Triticum aestivum unigenes from DFCI Gene Index (TAGI)
ttu-miR9677	DR732458	2.5	21.911	1	22	169	190	Cleavage		1	Triticum aestivum unigenes from DFCI Gene Index (TAGI)
ttu-miR9677	CJ722264	2.5	18.538	1	22	164	185	Translation	UniRef100_A8PHE9 Cluster: Predicted protein; n=1; Coprinopsis cinerea okayama7#130|Rep: Predicted protein - Coprinopsis cinerea okayama7#130, partial (8%)	1	Triticum aestivum unigenes from DFCI Gene Index (TAGI)
ttu-miR9677	TC415409	2.5	17.645	1	22	704	725	Cleavage	similar to UniRef100_A7PMN9 Cluster: Chromosome chr14 scaffold_21, whole genome shotgun sequence; n=1; Vitis vinifera|Rep: Chromosome chr14 scaffold_21, whole genome shotgun sequence - Vitis vinifera (Grape), partial (17%)	1	Triticum aestivum unigenes from DFCI Gene Index (TAGI)
ttu-miR9677	AL812380	3	17.143	1	22	348	369	Cleavage	homologue to UniRef100_A9VDP9 Cluster: Predicted protein; n=1; Monosiga brevicollis MX1|Rep: Predicted protein - Monosiga, partial (1%)	1	Triticum aestivum unigenes from DFCI Gene Index (TAGI)
ttu-miR9677	TC246504	2	23.439	1	22	299	320	Cleavage	similar to UniRef100_Q64888 Cluster: Major core protein; n=1; Fowl adenovirus 10|Rep: Major core protein - Avian adenovirus gal10 (strain SA2) (FAdV-10) (Fowl adenovirus 10), partial (35%)	1	Hordeum vulgare unigenes from DFCI Gene Index (HVGI)
ttu-miR9677	EY275201	2.5	22.007	1	22	681	702	Cleavage	similar to UniRef100_P32024 Cluster: 23 kDa jasmonate-induced protein; n=1; Hordeum vulgare|Rep: 23 kDa jasmonate-induced protein - Hordeum vulgare (Barley), partial (62%)	1	Hordeum vulgare unigenes from DFCI Gene Index (HVGI)
ttu-miR9677	CX628435	3	12.902	1	22	311	332	Cleavage	similar to UniRef100_A7QP88 Cluster: Chromosome chr1 scaffold_136, whole genome shotgun sequence; n=1; Vitis vinifera|Rep: Chromosome chr1 scaffold_136, whole genome shotgun sequence - Vitis vinifera (Grape), partial (16%)	1	Hordeum vulgare unigenes from DFCI Gene Index (HVGI)
ttu-miR9677	CX627783	3	12.518	1	22	334	356	Cleavage	similar to UniRef100_Q2RA84 Cluster: NB-ARC domain containing protein, expressed; n=1; Oryza sativa Japonica Group|Rep: NB-ARC domain containing protein, expressed - Oryza sativa subsp. japonica (Rice), partial (7%)	1	Hordeum vulgare unigenes from DFCI Gene Index (HVGI)
ttu-novel-100	BQ244130	3.0	8449	1	20	415	434	Translation	weakly similar to UniRef100_Q94JT6 Cluster: At1g78070/F28K19_28; n=1; Arabidopsis thaliana|Rep: At1g78070/F28K19_28 - Arabidopsis thaliana (Mouse-ear cress), partial (9%)	1	T. aestivum
ttu-novel-100	CD888735	2.0	18.48	1	24	575	598	Translation	homologue to UniRef100_Q53UC8 Cluster: Delta1-pyrroline-5-carboxylate synthetase; n=1; Triticum aestivum|Rep: Delta1-pyrroline-5-carboxylate synthetase - Triticum aestivum (Wheat), partial (17%)	1	T. aestivum
ttu-novel-100	CJ514135	1.5	16867	1	24	91	114	Translation		1	T. aestivum
ttu-novel-100	CJ531707	2.5	16333	1	24	183	206	Translation	similar to UniRef100_Q6Z472 Cluster: Betanidin 6-O-glucosyltransferase-like protein; n=1; Oryza sativa Japonica Group|Rep: Betanidin 6-O-glucosyltransferase-like protein - Oryza sativa subsp. japonica (Rice), partial (8%)	1	T. aestivum
ttu-novel-100	GD186658	3.0	20008	1	24	132	155	Cleavage	similar to UniRef100_Q43639 Cluster: Sec1 precursor; n=1; Secale cereale|Rep: Sec1 precursor - Secale cereale (Rye), partial (22%)	1	T. aestivum
ttu-novel-100	TC245195	2.0	21863	1	24	415	438	Cleavage	similar to UniRef100_A2XVF7 Cluster: DEAD-box ATP-dependent RNA helicase 13; n=2; Oryza sativa|Rep: DEAD-box ATP-dependent RNA helicase 13 - Oryza sativa subsp. indica (Rice), partial (14%)	1	H. vulgare
ttu-novel-100	TC264106	3.0	21748	1	20	375	394	Cleavage	homologue to UniRef100_Q69NJ7 Cluster: Flavin containing monooxygenase 3-like; n=1; Oryza sativa Japonica Group|Rep: Flavin containing monooxygenase 3-like - Oryza sativa subsp. japonica (Rice), partial (18%)	1	H. vulgare
ttu-novel-100	TC407801	2.5	16087	1	24	587	610	Cleavage	similar to UniRef100_A7Z4H3 Cluster: Dihydroorotate dehydrogenase electron transfer subunit; n=1; Bacillus amyloliquefaciens FZB42|Rep: Dihydroorotate dehydrogenase electron transfer subunit - Bacillus amyloliquefaciens (strain FZB42), partial (7%)	1	T. aestivum
ttu-novel-100	TC409867	3.0	12778	1	20	372	391	Cleavage	homologue to UniRef100_Q69NJ7 Cluster: Flavin containing monooxygenase 3-like; n=1; Oryza sativa Japonica Group|Rep: Flavin containing monooxygenase 3-like - Oryza sativa subsp. japonica (Rice), partial (13%)	1	T. aestivum
ttu-novel-100	TC410485	3.0	12778	1	20	1798	1817	Cleavage	similar to UniRef100_Q69NJ7 Cluster: Flavin containing monooxygenase 3-like; n=1; Oryza sativa Japonica Group|Rep: Flavin containing monooxygenase 3-like - Oryza sativa subsp. japonica (Rice), complete	1	T. aestivum
ttu-novel-100	TC423166	3.0	11236	1	24	573	596	Translation	weakly similar to UniRef100_P79148 Cluster: Beta-1 adrenergic receptor; n=1; Canis lupus familiaris|Rep: Beta-1 adrenergic receptor - Canis familiaris (Dog), partial (5%)	1	T. aestivum
ttu-novel-100	TC430336	1.5	8002	1	24	382	405	Cleavage		1	T. aestivum
ttu-novel-100	TC433142	3.0	22.02	1	24	502	525	Translation	similar to UniRef100_Q942G1 Cluster: Alliin lyase-like; n=1; Oryza sativa Japonica Group|Rep: Alliin lyase-like - Oryza sativa subsp. japonica (Rice), partial (19%)	1	T. aestivum
ttu-novel-100	TC442912	2.5	14418	1	21	1371	1391	Translation		1	T. aestivum
ttu-novel-101	CK123106	3.0	23571	1	22	519	540	Cleavage	similar to UniRef100_Q10QE1 Cluster: Expressed protein; n=1; Oryza sativa Japonica Group|Rep: Expressed protein - Oryza sativa subsp. japonica (Rice), partial (42%)	1	H. vulgare
ttu-novel-101	CK162318	3.0	20606	1	23	313	335	Cleavage	homologue to UniRef100_A8LYK3 Cluster: TrkA-N domain protein; n=1; Salinispora arenicola CNS-205|Rep: TrkA-N domain protein - Salinispora arenicola CNS-205, partial (3%)	1	T. aestivum
ttu-novel-101	CV057060	3.0	18923	1	24	452	475	Cleavage	similar to UniRef100_Q5HQX4 Cluster: LysM domain protein; n=2; Staphylococcus epidermidis|Rep: LysM domain protein - Staphylococcus epidermidis (strain ATCC 35984 / RP62A), partial (6%)	1	H. vulgare
ttu-novel-103	AJ469520	3.0	15075	1	22	347	368	Cleavage	homologue to UniRef100_Q5BYL7 Cluster: SJCHGC02713 protein; n=1; Schistosoma japonicum|Rep: SJCHGC02713 protein - Schistosoma japonicum (Blood fluke), partial (5%)	1	H. vulgare
ttu-novel-103	AL820883	3.0	14882	1	22	99	120	Cleavage	homologue to UniRef100_A0MWC2 Cluster: Apyrase-like protein; n=1; Nicotiana tabacum|Rep: Apyrase-like protein - Nicotiana tabacum (Common tobacco), partial (6%)	1	T. aestivum
ttu-novel-103	BE400535	3.0	17831	1	22	137	158	Cleavage	similar to UniRef100_A7PWJ2 Cluster: Chromosome chr8 scaffold_34, whole genome shotgun sequence; n=1; Vitis vinifera|Rep: Chromosome chr8 scaffold_34, whole genome shotgun sequence - Vitis vinifera (Grape), partial (7%)	1	T. aestivum
ttu-novel-103	BF201201	3.0	12108	1	22	249	270	Cleavage	similar to UniRef100_A9J139 Cluster: Transcriptional regulator, MucR family; n=1; Desulfatibacillum alkenivorans AK-01|Rep: Transcriptional regulator, MucR family - Desulfatibacillum alkenivorans AK-01, partial (9%)	1	T. aestivum
ttu-novel-103	BF474637	1.5	13509	1	22	287	308	Cleavage	similar to UniRef100_A7NRA6 Cluster: Uracil phosphoribosyltransferase; n=1; Roseiflexus castenholzii DSM 13941|Rep: Uracil phosphoribosyltransferase - Roseiflexus castenholzii DSM 13941, partial (6%)	1	T. aestivum
ttu-novel-103	BG263352	2.5	12939	1	22	587	608	Cleavage	homologue to UniRef100_Q6AVJ1 Cluster: Expressed protein; n=1; Oryza sativa Japonica Group|Rep: Expressed protein - Oryza sativa subsp. japonica (Rice), partial (13%)	1	T. aestivum
ttu-novel-103	BJ447165	3.0	16848	1	22	191	212	Cleavage		1	H. vulgare
ttu-novel-103	BJ470538	2.5	13493	1	22	125	146	Cleavage		1	H. vulgare
ttu-novel-103	CA485309	3.0	19808	1	20	455	474	Cleavage	similar to UniRef100_A7P9I8 Cluster: Chromosome chr3 scaffold_8, whole genome shotgun sequence; n=1; Vitis vinifera|Rep: Chromosome chr3 scaffold_8, whole genome shotgun sequence - Vitis vinifera (Grape), partial (37%)	1	T. aestivum
ttu-novel-103	CA614460	3.0	17479	1	22	53	74	Cleavage		1	T. aestivum
ttu-novel-103	CA663143	3.0	13548	1	22	245	266	Translation	similar to UniRef100_Q7XY22 Cluster: Probable light-induced protein; n=1; Triticum aestivum|Rep: Probable light-induced protein - Triticum aestivum (Wheat), partial (39%)	1	T. aestivum
ttu-novel-103	CA670538	3.0	14853	1	22	92	113	Translation		1	T. aestivum
ttu-novel-103	CA684182	3.0	12336	1	22	70	91	Translation	weakly similar to UniRef100_Q7TE04 Cluster: P347; n=1; Citrus tristeza virus|Rep: P347 - Citrus tristeza virus, partial (12%)	1	T. aestivum
ttu-novel-103	CD912848	3.0	10835	1	22	348	369	Cleavage		1	T. aestivum
ttu-novel-103	CJ522439	3.0	9738	1	20	769	788	Translation	similar to UniRef100_A7R2Z1 Cluster: Chromosome undetermined scaffold_465, whole genome shotgun sequence; n=1; Vitis vinifera|Rep: Chromosome undetermined scaffold_465, whole genome shotgun sequence - Vitis vinifera (Grape), partial (95%)	1	T. aestivum
ttu-novel-103	CJ646695	3.0	16126	1	22	388	409	Cleavage	similar to UniRef100_A6V000 Cluster: Probable short-chain dehydrogenase; n=1; Pseudomonas aeruginosa PA7|Rep: Probable short-chain dehydrogenase - Pseudomonas aeruginosa (strain PA7), partial (11%)	1	T. aestivum
ttu-novel-103	CK205260	3.0	15606	1	20	440	459	Translation	similar to UniRef100_Q0WYN8 Cluster: Oligopeptidase B; n=1; Triticum aestivum|Rep: Oligopeptidase B - Triticum aestivum (Wheat), partial (23%)	1	T. aestivum
ttu-novel-103	CK566469	3.0	10481	1	22	357	377	Cleavage	homologue to UniRef100_Q9VG79 Cluster: CG5663-PA; n=1; Drosophila melanogaster|Rep: CG5663-PA - Drosophila melanogaster, partial (3%)	1	H. vulgare
ttu-novel-103	CX631266	2.5	15568	1	21	81	101	Cleavage		1	H. vulgare
ttu-novel-103	DN154922	2.5	14027	1	21	114	134	Cleavage		1	H. vulgare
ttu-novel-103	DR739617	2.0	11821	1	22	139	160	Cleavage		1	T. aestivum
ttu-novel-103	TC242945	3.0	18428	1	22	75	96	Translation		1	H. vulgare
ttu-novel-103	TC244102	3.0	10895	1	20	731	750	Cleavage	similar to UniRef100_Q0DKP2 Cluster: Os05g0150600 protein; n=1; Oryza sativa Japonica Group|Rep: Os05g0150600 protein - Oryza sativa subsp. japonica (Rice), partial (14%)	1	H. vulgare
ttu-novel-103	TC245715	3.0	17027	1	20	901	920	Translation	homologue to UniRef100_P25868 Cluster: Ubiquitin-conjugating enzyme E2 7; n=1; Triticum aestivum|Rep: Ubiquitin-conjugating enzyme E2 7 - Triticum aestivum (Wheat), partial (98%)	1	H. vulgare
ttu-novel-103	TC246979	2.0	11.85	1	22	742	763	Cleavage	similar to UniRef100_Q0DJ62 Cluster: Os05g0324100 protein; n=3; Oryza sativa Japonica Group|Rep: Os05g0324100 protein - Oryza sativa subsp. japonica (Rice), complete	1	H. vulgare
ttu-novel-103	TC249258	2.5	19.55	1	20	706	725	Cleavage	similar to UniRef100_Q0E033 Cluster: Os02g0581000 protein; n=1; Oryza sativa Japonica Group|Rep: Os02g0581000 protein - Oryza sativa subsp. japonica (Rice), partial (40%)	1	H. vulgare
ttu-novel-103	TC253606	3.0	15983	1	22	638	659	Cleavage	weakly similar to UniRef100_Q0IXD0 Cluster: Os10g0447300 protein; n=1; Oryza sativa Japonica Group|Rep: Os10g0447300 protein - Oryza sativa subsp. japonica (Rice), partial (40%)	1	H. vulgare
ttu-novel-103	TC254584	3.0	12051	1	22	1204	1225	Cleavage	similar to UniRef100_A7PKD6 Cluster: Chromosome chr15 scaffold_19, whole genome shotgun sequence; n=1; Vitis vinifera|Rep: Chromosome chr15 scaffold_19, whole genome shotgun sequence - Vitis vinifera (Grape), partial (52%)	1	H. vulgare
ttu-novel-103	TC263599	2.5	18288	1	21	1086	1106	Cleavage	similar to UniRef100_Q9FWD5 Cluster: Putaive mitochondrial inner membrane protein; n=2; Oryza sativa|Rep: Putaive mitochondrial inner membrane protein - Oryza sativa subsp. japonica (Rice), partial (90%)	1	H. vulgare
ttu-novel-103	TC263839	2.5	11849	1	20	1277	1296	Cleavage	homologue to UniRef100_Q0J017 Cluster: Os09g0536200 protein; n=1; Oryza sativa Japonica Group|Rep: Os09g0536200 protein - Oryza sativa subsp. japonica (Rice), partial (43%)	1	H. vulgare
ttu-novel-103	TC266121	3.0	10781	1	20	799	818	Translation	weakly similar to UniRef100_A7QIV3 Cluster: Chromosome chr2 scaffold_105, whole genome shotgun sequence; n=1; Vitis vinifera|Rep: Chromosome chr2 scaffold_105, whole genome shotgun sequence - Vitis vinifera (Grape), partial (73%)	1	H. vulgare
ttu-novel-103	TC266270	2.0	16522	1	22	1195	1216	Cleavage	similar to UniRef100_Q2QM72 Cluster: Protein kinase domain containing protein, expressed; n=1; Oryza sativa Japonica Group|Rep: Protein kinase domain containing protein, expressed - Oryza sativa subsp. japonica (Rice), partial (43%)	1	H. vulgare
ttu-novel-103	TC266645	3.0	17676	1	22	692	713	Cleavage	homologue to UniRef100_A3FK65 Cluster: Mitogen-activated protein kinase kinase 3; n=1; Oryza sativa Indica Group|Rep: Mitogen-activated protein kinase kinase 3 - Oryza sativa subsp. indica (Rice), partial (54%)	1	H. vulgare
ttu-novel-103	TC271990	3.0	15.62	1	20	467	486	Cleavage	similar to UniRef100_Q0IWH7 Cluster: Os10g0508600 protein; n=3; Oryza sativa Japonica Group|Rep: Os10g0508600 protein - Oryza sativa subsp. japonica (Rice), partial (62%)	1	H. vulgare
ttu-novel-103	TC275468	2.5	16557	1	21	406	426	Cleavage	similar to UniRef100_Q9U506 Cluster: Calcyphosine-like protein; n=1; Manduca sexta|Rep: Calcyphosine-like protein - Manduca sexta (Tobacco hawkmoth) (Tobacco hornworm), partial (9%)	1	H. vulgare
ttu-novel-103	TC276628	2.5	14853	1	21	1139	1159	Cleavage	homologue to UniRef100_Q0J5V8 Cluster: Os08g0398300 protein; n=1; Oryza sativa Japonica Group|Rep: Os08g0398300 protein - Oryza sativa subsp. japonica (Rice), partial (28%)	1	H. vulgare
ttu-novel-103	TC277026	2.5	14755	1	21	547	567	Cleavage	similar to UniRef100_Q4FZT9 Cluster: 26S proteasome non-ATPase regulatory subunit 2; n=1; Rattus norvegicus|Rep: 26S proteasome non-ATPase regulatory subunit 2 - Rattus norvegicus (Rat), partial (4%)	1	H. vulgare
ttu-novel-103	TC279817	2.5	15043	1	21	356	376	Cleavage	weakly similar to UniRef100_Q5ILG4 Cluster: Cysteine protease gp3b; n=1; Zingiber officinale|Rep: Cysteine protease gp3b - Zingiber officinale (Ginger), partial (5%)	1	H. vulgare
ttu-novel-103	TC371034	2.5	17498	1	22	982	1003	Cleavage	UniRef100_Q1XAQ1 Cluster: Ubiquitin carrier protein; n=1; Triticum aestivum|Rep: Ubiquitin carrier protein - Triticum aestivum (Wheat), complete	1	T. aestivum
ttu-novel-103	TC372518	2.5	16003	1	22	884	905	Cleavage	similar to UniRef100_A7PPJ7 Cluster: Chromosome chr8 scaffold_23, whole genome shotgun sequence; n=1; Vitis vinifera|Rep: Chromosome chr8 scaffold_23, whole genome shotgun sequence - Vitis vinifera (Grape), partial (12%)	1	T. aestivum
ttu-novel-103	TC376535	3.0	16699	1	21	426	446	Cleavage	similar to UniRef100_Q69MP4 Cluster: Organic cation transporter-like protein; n=1; Oryza sativa Japonica Group|Rep: Organic cation transporter-like protein - Oryza sativa subsp. japonica (Rice), partial (34%)	1	T. aestivum
ttu-novel-103	TC386392	3.0	21592	1	22	1317	1338	Cleavage	weakly similar to UniRef100_Q9FKR4 Cluster: Emb|CAB41546.1|; n=1; Arabidopsis thaliana|Rep: Emb|CAB41546.1| - Arabidopsis thaliana (Mouse-ear cress), partial (37%)	1	T. aestivum
ttu-novel-103	TC388121	3.0	19017	1	20	570	589	Cleavage	similar to UniRef100_A7PMF4 Cluster: Chromosome chr14 scaffold_21, whole genome shotgun sequence; n=1; Vitis vinifera|Rep: Chromosome chr14 scaffold_21, whole genome shotgun sequence - Vitis vinifera (Grape), partial (27%)	1	T. aestivum
ttu-novel-103	TC391343	1.0	11708	1	22	1192	1213	Cleavage		1	T. aestivum
ttu-novel-103	TC395865	2.5	17749	1	22	470	491	Cleavage	similar to UniRef100_Q1W6C4 Cluster: Class I chitinase; n=1; Limonium bicolor|Rep: Class I chitinase - Limonium bicolor, partial (29%)	1	T. aestivum
ttu-novel-103	TC398330	2.5	17447	1	22	450	471	Cleavage		1	T. aestivum
ttu-novel-103	TC402966	2.0	9041	1	21	1020	1040	Cleavage	similar to UniRef100_A8IBV2 Cluster: Predicted protein; n=1; Chlamydomonas reinhardtii|Rep: Predicted protein - Chlamydomonas reinhardtii, partial (11%)	1	T. aestivum
ttu-novel-103	TC412993	2.0	19119	1	22	657	678	Cleavage		1	T. aestivum
ttu-novel-103	TC417634	2.5	14777	1	22	681	702	Translation	weakly similar to UniRef100_A7QIP3 Cluster: Chromosome chr9 scaffold_104, whole genome shotgun sequence; n=1; Vitis vinifera|Rep: Chromosome chr9 scaffold_104, whole genome shotgun sequence - Vitis vinifera (Grape), partial (30%)	1	T. aestivum
ttu-novel-103	TC418995	0.0	11077	1	22	1046	1067	Cleavage	homologue to UniRef100_P30111 Cluster: Glutathione S-transferase 2; n=1; Triticum aestivum|Rep: Glutathione S-transferase 2 - Triticum aestivum (Wheat), partial (98%)	1	T. aestivum
ttu-novel-103	TC421920	3.0	18845	1	22	649	670	Cleavage	weakly similar to UniRef100_Q09072 Cluster: Avenin precursor; n=1; Avena sativa|Rep: Avenin precursor - Avena sativa (Oat), partial (34%)	1	T. aestivum
ttu-novel-103	TC426399	3.0	15464	1	22	281	302	Cleavage	homologue to UniRef100_Q39865 Cluster: Hydroxyproline-rich glycoprotein; n=1; Glycine max|Rep: Hydroxyproline-rich glycoprotein - Glycine max (Soybean), partial (9%)	1	T. aestivum
ttu-novel-103	TC427118	3.0	15377	1	20	529	548	Cleavage	similar to UniRef100_Q15MP4 Cluster: Partial_Kinase; n=1; Aegilops tauschii|Rep: Partial_Kinase - Aegilops tauschii (Tausch's goatgrass) (Aegilops squarrosa), partial (44%)	1	T. aestivum
ttu-novel-103	TC431664	2.0	14276	1	22	933	954	Cleavage	weakly similar to UniRef100_A7PBS9 Cluster: Chromosome chr16 scaffold_10, whole genome shotgun sequence; n=1; Vitis vinifera|Rep: Chromosome chr16 scaffold_10, whole genome shotgun sequence - Vitis vinifera (Grape), partial (14%)	1	T. aestivum
ttu-novel-103	TC432265	3.0	18031	1	21	372	392	Cleavage	UniRef100_Q26377 Cluster: Crz precursor [Contains: Corazonin; Corazonin-precursor-related peptide (CPRP)]; n=1; Drosophila melanogaster|Rep: Crz precursor [Contains: Corazonin; Corazonin-precursor-related peptide (CPRP)] - Drosophila melanogaster (Fruit fly), partial (6%)	1	T. aestivum
ttu-novel-103	TC436854	2.5	16965	1	21	321	341	Cleavage	similar to UniRef100_A7QAS1 Cluster: Chromosome chr5 scaffold_72, whole genome shotgun sequence; n=1; Vitis vinifera|Rep: Chromosome chr5 scaffold_72, whole genome shotgun sequence - Vitis vinifera (Grape), partial (51%)	1	T. aestivum
ttu-novel-103	TC437047	3.0	10439	1	22	330	351	Cleavage	similar to UniRef100_Q4VSM2 Cluster: Universal stress protein; n=1; Hordeum vulgare subsp. vulgare|Rep: Universal stress protein - Hordeum vulgare var. distichum (Two-rowed barley), partial (34%)	1	T. aestivum
ttu-novel-103	TC437336	0.0	11077	1	22	467	488	Cleavage	similar to UniRef100_Q9MT08 Cluster: Ribulose bisphosphate carboxylase large chain; n=1; Hymenocallis latifolia|Rep: Ribulose bisphosphate carboxylase large chain - Hymenocallis latifolia (Perfumed spiderlily), partial (19%)	1	T. aestivum
ttu-novel-103	TC437631	3.0	14162	1	22	191	212	Cleavage		1	T. aestivum
ttu-novel-103	TC440827	2.0	18.61	1	22	577	598	Cleavage	weakly similar to UniRef100_Q6ZL91 Cluster: F-box domain containing protein-like; n=1; Oryza sativa Japonica Group|Rep: F-box domain containing protein-like - Oryza sativa subsp. japonica (Rice), partial (14%)	1	T. aestivum
ttu-novel-103	TC442671	2.5	11573	1	20	302	321	Translation	weakly similar to UniRef100_Q0IPV9 Cluster: Os12g0164800 protein; n=1; Oryza sativa Japonica Group|Rep: Os12g0164800 protein - Oryza sativa subsp. japonica (Rice), partial (10%)	1	T. aestivum
ttu-novel-103	TC443738	2.0	19078	1	22	394	415	Cleavage	homologue to UniRef100_A7PFS1 Cluster: Chromosome chr11 scaffold_14, whole genome shotgun sequence; n=1; Vitis vinifera|Rep: Chromosome chr11 scaffold_14, whole genome shotgun sequence - Vitis vinifera (Grape), partial (21%)	1	T. aestivum
ttu-novel-103	TC449276	3.0	9794	1	22	543	564	Cleavage		1	T. aestivum
ttu-novel-103	TC453517	2.0	18212	1	21	320	340	Cleavage	similar to UniRef100_A7QAS1 Cluster: Chromosome chr5 scaffold_72, whole genome shotgun sequence; n=1; Vitis vinifera|Rep: Chromosome chr5 scaffold_72, whole genome shotgun sequence - Vitis vinifera (Grape), partial (26%)	1	T. aestivum
ttu-novel-103	TC458568	2.5	15432	1	22	420	441	Cleavage		1	T. aestivum
ttu-novel-104	BJ241803	0.0	16411	1	22	12	33	Cleavage	similar to UniRef100_P04727 Cluster: Alpha/beta-gliadin clone PW8142 precursor; n=1; Triticum aestivum|Rep: Alpha/beta-gliadin clone PW8142 precursor - Triticum aestivum (Wheat), partial (40%)	1	T. aestivum
ttu-novel-104	BQ241833	3.0	8315	1	22	20	41	Cleavage	similar to UniRef100_Q9M4M2 Cluster: Alpha-gliadin; n=1; Triticum aestivum|Rep: Alpha-gliadin - Triticum aestivum (Wheat), partial (36%)	1	T. aestivum
ttu-novel-104	BQ241890	2.0	19557	1	22	44	65	Cleavage	weakly similar to UniRef100_A5JSA5 Cluster: Alpha-gliadin; n=1; Triticum aestivum|Rep: Alpha-gliadin - Triticum aestivum (Wheat), partial (25%)	1	T. aestivum
ttu-novel-104	BQ241936	1.5	18.01	1	22	44	65	Cleavage	similar to UniRef100_A5JSA0 Cluster: Alpha-gliadin; n=1; Aegilops tauschii|Rep: Alpha-gliadin - Aegilops tauschii (Tausch's goatgrass) (Aegilops squarrosa), partial (9%)	1	T. aestivum
ttu-novel-104	BQ241942	1.5	15623	1	22	44	65	Cleavage	similar to UniRef100_A5JSA0 Cluster: Alpha-gliadin; n=1; Aegilops tauschii|Rep: Alpha-gliadin - Aegilops tauschii (Tausch's goatgrass) (Aegilops squarrosa), partial (32%)	1	T. aestivum
ttu-novel-104	BQ241979	2.5	15222	1	22	44	65	Translation	similar to UniRef100_A5JSA0 Cluster: Alpha-gliadin; n=1; Aegilops tauschii|Rep: Alpha-gliadin - Aegilops tauschii (Tausch's goatgrass) (Aegilops squarrosa), partial (23%)	1	T. aestivum
ttu-novel-104	BQ241993	2.5	19.31	1	22	46	67	Translation	weakly similar to UniRef100_UPI0000D9B0FB Cluster: PREDICTED: submaxillary gland androgen regulated protein 3 homolog A (mouse); n=1; Macaca mulatta|Rep: PREDICTED: submaxillary gland androgen regulated protein 3 homolog A (mouse) - Macaca mulatta, partial (14%)	1	T. aestivum
ttu-novel-104	BQ242038	0.0	15967	1	22	69	90	Cleavage	similar to UniRef100_Q308Q7 Cluster: Alpha-gliadin; n=1; Triticum aestivum subsp. spelta|Rep: Alpha-gliadin - Triticum aestivum subsp. spelta, partial (44%)	1	T. aestivum
ttu-novel-104	BQ242040	2.0	13024	1	22	27	48	Translation	similar to UniRef100_A5JSB3 Cluster: Alpha-gliadin; n=1; Triticum aestivum|Rep: Alpha-gliadin - Triticum aestivum (Wheat), partial (28%)	1	T. aestivum
ttu-novel-104	BQ242066	1.5	13596	1	22	44	65	Cleavage	similar to UniRef100_A5JSA5 Cluster: Alpha-gliadin; n=1; Triticum aestivum|Rep: Alpha-gliadin - Triticum aestivum (Wheat), partial (34%)	1	T. aestivum
ttu-novel-104	BQ242086	1.5	19709	1	21	49	69	Cleavage		1	T. aestivum
ttu-novel-104	BQ242104	1.0	13227	1	22	30	51	Cleavage	similar to UniRef100_A7LHC3 Cluster: Alpha gliadin; n=1; Thinopyrum ponticum x Triticum aestivum|Rep: Alpha gliadin - Thinopyrum ponticum x Triticum aestivum, partial (23%)	1	T. aestivum
ttu-novel-104	BQ242115	2.5	14.61	1	22	45	66	Translation	weakly similar to UniRef100_Q9M4M4 Cluster: Alpha-gliadin; n=1; Triticum aestivum|Rep: Alpha-gliadin - Triticum aestivum (Wheat), partial (24%)	1	T. aestivum
ttu-novel-104	BQ242132	1.5	17525	1	22	57	78	Cleavage	similar to UniRef100_A7LHC3 Cluster: Alpha gliadin; n=1; Thinopyrum ponticum x Triticum aestivum|Rep: Alpha gliadin - Thinopyrum ponticum x Triticum aestivum, partial (33%)	1	T. aestivum
ttu-novel-104	BQ242159	2.5	17762	1	22	44	65	Cleavage	similar to UniRef100_A5JSA0 Cluster: Alpha-gliadin; n=1; Aegilops tauschii|Rep: Alpha-gliadin - Aegilops tauschii (Tausch's goatgrass) (Aegilops squarrosa), partial (15%)	1	T. aestivum
ttu-novel-104	BQ242169	0.0	16091	1	21	98	118	Cleavage	homologue to UniRef100_Q3YFI0 Cluster: Alpha-type gliadin; n=1; Triticum turgidum subsp. dicoccoides|Rep: Alpha-type gliadin - Triticum turgidum subsp. dicoccoides, partial (19%)	1	T. aestivum
ttu-novel-104	BQ242172	0.0	16767	1	22	35	56	Cleavage	similar to UniRef100_A5JSA4 Cluster: Alpha-gliadin; n=1; Triticum aestivum|Rep: Alpha-gliadin - Triticum aestivum (Wheat), partial (27%)	1	T. aestivum
ttu-novel-104	BQ242178	2.0	18.36	1	22	46	67	Translation	similar to UniRef100_Q9M4M0 Cluster: Alpha-gliadin; n=1; Triticum aestivum|Rep: Alpha-gliadin - Triticum aestivum (Wheat), partial (26%)	1	T. aestivum
ttu-novel-104	BQ242199	2.0	18398	1	22	45	66	Cleavage	weakly similar to UniRef100_A9Z0L0 Cluster: Alpha-gliadin; n=1; Dasypyrum breviaristatum|Rep: Alpha-gliadin - Dasypyrum breviaristatum, partial (13%)	1	T. aestivum
ttu-novel-104	BQ242214	2.5	19343	1	22	44	65	Cleavage	weakly similar to UniRef100_A5JTR3 Cluster: Alpha-gliadin Gli-Ts4; n=1; Triticum aestivum subsp. sphaerococcum|Rep: Alpha-gliadin Gli-Ts4 - Triticum aestivum subsp. sphaerococcum, partial (18%)	1	T. aestivum
ttu-novel-104	BQ242243	0.0	17129	1	22	59	80	Cleavage	similar to UniRef100_A5JSA5 Cluster: Alpha-gliadin; n=1; Triticum aestivum|Rep: Alpha-gliadin - Triticum aestivum (Wheat), partial (22%)	1	T. aestivum
ttu-novel-104	BQ242325	2.0	12059	1	22	44	65	Translation	similar to UniRef100_A7LHB5 Cluster: Alpha gliadin; n=1; Triticum aestivum|Rep: Alpha gliadin - Triticum aestivum (Wheat), partial (21%)	1	T. aestivum
ttu-novel-104	BQ242355	3.0	13717	1	22	46	67	Translation	similar to UniRef100_A5JSA5 Cluster: Alpha-gliadin; n=1; Triticum aestivum|Rep: Alpha-gliadin - Triticum aestivum (Wheat), partial (41%)	1	T. aestivum
ttu-novel-104	BQ242385	2.0	17897	1	22	45	66	Translation	similar to UniRef100_Q9M4M4 Cluster: Alpha-gliadin; n=1; Triticum aestivum|Rep: Alpha-gliadin - Triticum aestivum (Wheat), partial (24%)	1	T. aestivum
ttu-novel-104	BQ242387	2.0	14858	1	22	58	79	Translation	similar to UniRef100_Q9M4M4 Cluster: Alpha-gliadin; n=1; Triticum aestivum|Rep: Alpha-gliadin - Triticum aestivum (Wheat), partial (19%)	1	T. aestivum
ttu-novel-104	BQ242403	2.5	14.05	1	22	45	66	Cleavage	weakly similar to UniRef100_A5JTR3 Cluster: Alpha-gliadin Gli-Ts4; n=1; Triticum aestivum subsp. sphaerococcum|Rep: Alpha-gliadin Gli-Ts4 - Triticum aestivum subsp. sphaerococcum, partial (27%)	1	T. aestivum
ttu-novel-104	BQ242426	3.0	19149	1	21	28	48	Translation		1	T. aestivum
ttu-novel-104	BQ242485	1.0	15225	1	22	44	65	Cleavage	similar to UniRef100_A5JSA5 Cluster: Alpha-gliadin; n=1; Triticum aestivum|Rep: Alpha-gliadin - Triticum aestivum (Wheat), partial (25%)	1	T. aestivum
ttu-novel-104	BQ242526	1.5	18699	1	22	44	65	Cleavage	weakly similar to UniRef100_A7LHB5 Cluster: Alpha gliadin; n=1; Triticum aestivum|Rep: Alpha gliadin - Triticum aestivum (Wheat), partial (32%)	1	T. aestivum
ttu-novel-104	BQ242543	1.5	16924	1	22	44	65	Cleavage	similar to UniRef100_A5JSB3 Cluster: Alpha-gliadin; n=1; Triticum aestivum|Rep: Alpha-gliadin - Triticum aestivum (Wheat), partial (26%)	1	T. aestivum
ttu-novel-104	BQ242574	2.0	13348	1	22	46	67	Cleavage	similar to UniRef100_Q9M4M4 Cluster: Alpha-gliadin; n=1; Triticum aestivum|Rep: Alpha-gliadin - Triticum aestivum (Wheat), partial (30%)	1	T. aestivum
ttu-novel-104	BQ242651	1.0	17462	1	22	45	66	Cleavage	similar to UniRef100_Q9M4M2 Cluster: Alpha-gliadin; n=1; Triticum aestivum|Rep: Alpha-gliadin - Triticum aestivum (Wheat), partial (22%)	1	T. aestivum
ttu-novel-104	BQ242757	3.0	8521	1	22	16	37	Cleavage		1	T. aestivum
ttu-novel-104	BQ242797	1.0	13141	1	22	54	75	Cleavage	similar to UniRef100_Q9M4M2 Cluster: Alpha-gliadin; n=1; Triticum aestivum|Rep: Alpha-gliadin - Triticum aestivum (Wheat), partial (26%)	1	T. aestivum
ttu-novel-104	BQ242863	1.5	23583	1	22	46	67	Translation	weakly similar to UniRef100_Q9M4M4 Cluster: Alpha-gliadin; n=1; Triticum aestivum|Rep: Alpha-gliadin - Triticum aestivum (Wheat), partial (28%)	1	T. aestivum
ttu-novel-104	BQ242869	2.5	16524	1	22	45	66	Cleavage	weakly similar to UniRef100_P04728 Cluster: Alpha/beta-gliadin clone PTO-A10; n=1; Triticum aestivum|Rep: Alpha/beta-gliadin clone PTO-A10 - Triticum aestivum (Wheat), partial (31%)	1	T. aestivum
ttu-novel-104	BQ242876	1.5	15964	1	22	46	67	Cleavage	weakly similar to UniRef100_A5JSA7 Cluster: Alpha-gliadin; n=1; Triticum aestivum|Rep: Alpha-gliadin - Triticum aestivum (Wheat), partial (25%)	1	T. aestivum
ttu-novel-104	BQ242909	0.5	18555	1	22	45	66	Cleavage	weakly similar to UniRef100_A5JSB3 Cluster: Alpha-gliadin; n=1; Triticum aestivum|Rep: Alpha-gliadin - Triticum aestivum (Wheat), partial (21%)	1	T. aestivum
ttu-novel-104	BQ242931	1.0	16975	1	22	46	67	Translation	similar to UniRef100_A5JTR3 Cluster: Alpha-gliadin Gli-Ts4; n=1; Triticum aestivum subsp. sphaerococcum|Rep: Alpha-gliadin Gli-Ts4 - Triticum aestivum subsp. sphaerococcum, partial (30%)	1	T. aestivum
ttu-novel-104	BQ242947	2.5	11826	1	20	19	38	Cleavage	weakly similar to UniRef100_Q9M4M0 Cluster: Alpha-gliadin; n=1; Triticum aestivum|Rep: Alpha-gliadin - Triticum aestivum (Wheat), partial (22%)	1	T. aestivum
ttu-novel-104	BQ242949	2.5	20135	1	22	45	66	Cleavage	weakly similar to UniRef100_A5JSA4 Cluster: Alpha-gliadin; n=1; Triticum aestivum|Rep: Alpha-gliadin - Triticum aestivum (Wheat), partial (20%)	1	T. aestivum
ttu-novel-104	BQ242994	2.0	18114	1	22	48	69	Cleavage	weakly similar to UniRef100_Q9M4M4 Cluster: Alpha-gliadin; n=1; Triticum aestivum|Rep: Alpha-gliadin - Triticum aestivum (Wheat), partial (19%)	1	T. aestivum
ttu-novel-104	BQ243040	1.5	18461	1	22	45	66	Cleavage	weakly similar to UniRef100_Q41530 Cluster: Alpha-gliadin storage protein; n=1; Triticum aestivum|Rep: Alpha-gliadin storage protein - Triticum aestivum (Wheat), partial (25%)	1	T. aestivum
ttu-novel-104	BQ243095	2.5	19074	1	22	46	67	Translation	weakly similar to UniRef100_Q9M4M0 Cluster: Alpha-gliadin; n=1; Triticum aestivum|Rep: Alpha-gliadin - Triticum aestivum (Wheat), partial (16%)	1	T. aestivum
ttu-novel-104	BQ243126	1.5	17422	1	21	45	65	Cleavage	weakly similar to UniRef100_A7LHB1 Cluster: Alpha gliadin; n=1; Triticum aestivum|Rep: Alpha gliadin - Triticum aestivum (Wheat), partial (26%)	1	T. aestivum
ttu-novel-104	BQ243171	2.0	15297	1	22	46	67	Translation	similar to UniRef100_A5JSA0 Cluster: Alpha-gliadin; n=1; Aegilops tauschii|Rep: Alpha-gliadin - Aegilops tauschii (Tausch's goatgrass) (Aegilops squarrosa), partial (22%)	1	T. aestivum
ttu-novel-104	BQ243196	2.0	17234	1	22	46	67	Translation		1	T. aestivum
ttu-novel-104	BQ243295	1.5	12747	1	22	46	67	Cleavage	weakly similar to UniRef100_Q3YFI0 Cluster: Alpha-type gliadin; n=1; Triticum turgidum subsp. dicoccoides|Rep: Alpha-type gliadin - Triticum turgidum subsp. dicoccoides, partial (22%)	1	T. aestivum
ttu-novel-104	BQ243304	0.0	17415	1	22	53	74	Cleavage	similar to UniRef100_A5JSA5 Cluster: Alpha-gliadin; n=1; Triticum aestivum|Rep: Alpha-gliadin - Triticum aestivum (Wheat), partial (7%)	1	T. aestivum
ttu-novel-104	BQ243345	2.5	21243	1	21	47	67	Cleavage	similar to UniRef100_Q9M4M4 Cluster: Alpha-gliadin; n=1; Triticum aestivum|Rep: Alpha-gliadin - Triticum aestivum (Wheat), partial (15%)	1	T. aestivum
ttu-novel-104	BQ243415	2.5	17.82	1	22	44	65	Cleavage	weakly similar to UniRef100_A5JSB3 Cluster: Alpha-gliadin; n=1; Triticum aestivum|Rep: Alpha-gliadin - Triticum aestivum (Wheat), partial (24%)	1	T. aestivum
ttu-novel-104	BQ243473	1.0	20329	1	22	50	71	Translation	similar to UniRef100_A5JSA5 Cluster: Alpha-gliadin; n=1; Triticum aestivum|Rep: Alpha-gliadin - Triticum aestivum (Wheat), partial (20%)	1	T. aestivum
ttu-novel-104	BQ243499	2.5	21074	1	21	46	66	Translation	similar to UniRef100_A7LHA4 Cluster: Alpha gliadin; n=1; Lophopyrum elongatum|Rep: Alpha gliadin - Lophopyrum elongatum (Tall wheatgrass) (Argopyrum elongatum), partial (15%)	1	T. aestivum
ttu-novel-104	BQ243639	1.0	14241	1	22	46	67	Cleavage	similar to UniRef100_A7LHB9 Cluster: Alpha gliadin; n=1; Lophopyrum elongatum|Rep: Alpha gliadin - Lophopyrum elongatum (Tall wheatgrass) (Argopyrum elongatum), partial (26%)	1	T. aestivum
ttu-novel-104	BQ243658	3.0	14942	1	22	48	69	Cleavage	similar to UniRef100_A5JSA4 Cluster: Alpha-gliadin; n=1; Triticum aestivum|Rep: Alpha-gliadin - Triticum aestivum (Wheat), partial (17%)	1	T. aestivum
ttu-novel-104	BQ243718	2.5	23.3	1	22	45	66	Cleavage	weakly similar to UniRef100_A5JSA0 Cluster: Alpha-gliadin; n=1; Aegilops tauschii|Rep: Alpha-gliadin - Aegilops tauschii (Tausch's goatgrass) (Aegilops squarrosa), partial (20%)	1	T. aestivum
ttu-novel-104	BQ243766	2.5	19.4	1	22	51	72	Cleavage	weakly similar to UniRef100_Q41530 Cluster: Alpha-gliadin storage protein; n=1; Triticum aestivum|Rep: Alpha-gliadin storage protein - Triticum aestivum (Wheat), partial (25%)	1	T. aestivum
ttu-novel-104	BQ243793	2.5	14086	1	22	36	57	Cleavage	similar to UniRef100_A5JSB3 Cluster: Alpha-gliadin; n=1; Triticum aestivum|Rep: Alpha-gliadin - Triticum aestivum (Wheat), partial (21%)	1	T. aestivum
ttu-novel-104	BQ243838	1.0	14565	1	22	99	120	Cleavage	similar to UniRef100_A5JSA7 Cluster: Alpha-gliadin; n=1; Triticum aestivum|Rep: Alpha-gliadin - Triticum aestivum (Wheat), partial (25%)	1	T. aestivum
ttu-novel-104	BQ243954	1.5	15354	1	22	18	39	Cleavage		1	T. aestivum
ttu-novel-104	BQ243960	2.0	11.97	1	21	45	65	Cleavage	similar to UniRef100_Q9M4M2 Cluster: Alpha-gliadin; n=1; Triticum aestivum|Rep: Alpha-gliadin - Triticum aestivum (Wheat), partial (20%)	1	T. aestivum
ttu-novel-104	BQ243976	3.0	17834	1	22	44	65	Cleavage	similar to UniRef100_A5JSA5 Cluster: Alpha-gliadin; n=1; Triticum aestivum|Rep: Alpha-gliadin - Triticum aestivum (Wheat), partial (22%)	1	T. aestivum
ttu-novel-104	BQ243990	2.0	20568	1	22	47	68	Cleavage		1	T. aestivum
ttu-novel-104	BQ244001	2.0	18688	1	22	45	66	Cleavage	weakly similar to UniRef100_A5JTR3 Cluster: Alpha-gliadin Gli-Ts4; n=1; Triticum aestivum subsp. sphaerococcum|Rep: Alpha-gliadin Gli-Ts4 - Triticum aestivum subsp. sphaerococcum, partial (19%)	1	T. aestivum
ttu-novel-104	BQ244028	1.0	21251	1	22	46	67	Translation	similar to UniRef100_A5JSA4 Cluster: Alpha-gliadin; n=1; Triticum aestivum|Rep: Alpha-gliadin - Triticum aestivum (Wheat), partial (23%)	1	T. aestivum
ttu-novel-104	BQ244046	1.0	16622	1	22	46	67	Cleavage	similar to UniRef100_Q9M4M4 Cluster: Alpha-gliadin; n=1; Triticum aestivum|Rep: Alpha-gliadin - Triticum aestivum (Wheat), partial (31%)	1	T. aestivum
ttu-novel-104	BQ244053	1.5	17417	1	22	47	68	Cleavage	weakly similar to UniRef100_Q9M4M4 Cluster: Alpha-gliadin; n=1; Triticum aestivum|Rep: Alpha-gliadin - Triticum aestivum (Wheat), partial (16%)	1	T. aestivum
ttu-novel-104	BQ244113	3.0	8418	1	20	19	38	Cleavage	similar to UniRef100_A5JSA9 Cluster: Alpha-gliadin; n=1; Triticum aestivum|Rep: Alpha-gliadin - Triticum aestivum (Wheat), partial (32%)	1	T. aestivum
ttu-novel-104	BQ244211	2.5	12473	1	22	46	67	Cleavage	similar to UniRef100_A5JSB3 Cluster: Alpha-gliadin; n=1; Triticum aestivum|Rep: Alpha-gliadin - Triticum aestivum (Wheat), partial (33%)	1	T. aestivum
ttu-novel-104	BQ244245	1.0	13546	1	22	17	38	Cleavage	similar to UniRef100_A5JSA7 Cluster: Alpha-gliadin; n=1; Triticum aestivum|Rep: Alpha-gliadin - Triticum aestivum (Wheat), partial (23%)	1	T. aestivum
ttu-novel-104	BQ244439	2.0	16547	1	22	44	65	Translation	similar to UniRef100_A5JSA5 Cluster: Alpha-gliadin; n=1; Triticum aestivum|Rep: Alpha-gliadin - Triticum aestivum (Wheat), partial (23%)	1	T. aestivum
ttu-novel-104	BQ244501	2.0	18.17	1	22	46	67	Translation		1	T. aestivum
ttu-novel-104	BQ244554	2.0	15245	1	22	44	65	Translation	similar to UniRef100_A5JSB6 Cluster: Alpha-gliadin; n=1; Triticum aestivum|Rep: Alpha-gliadin - Triticum aestivum (Wheat), partial (28%)	1	T. aestivum
ttu-novel-104	CA711441	0.0	15729	1	22	45	66	Cleavage	homologue to UniRef100_A5JSA0 Cluster: Alpha-gliadin; n=1; Aegilops tauschii|Rep: Alpha-gliadin - Aegilops tauschii (Tausch's goatgrass) (Aegilops squarrosa), partial (8%)	1	T. aestivum
ttu-novel-104	CA712234	0.0	16478	1	22	27	48	Cleavage	homologue to UniRef100_A7LH86 Cluster: Alpha gliadin gli-E1-43; n=1; Elymus sibiricus|Rep: Alpha gliadin gli-E1-43 - Elymus sibiricus, partial (26%)	1	T. aestivum
ttu-novel-104	CA713584	1.0	18554	1	22	16	37	Cleavage	UniRef100_A5JSA5 Cluster: Alpha-gliadin; n=1; Triticum aestivum|Rep: Alpha-gliadin - Triticum aestivum (Wheat), partial (12%)	1	T. aestivum
ttu-novel-104	CA716401	0.0	14583	1	22	20	41	Cleavage	homologue to UniRef100_Q9M4L6 Cluster: Alpha-gliadin; n=1; Triticum aestivum|Rep: Alpha-gliadin - Triticum aestivum (Wheat), partial (15%)	1	T. aestivum
ttu-novel-104	CD897429	0.0	19069	1	22	46	67	Cleavage	UniRef100_A7LHC8 Cluster: Alpha gliadin; n=1; Thinopyrum ponticum x Triticum aestivum|Rep: Alpha gliadin - Thinopyrum ponticum x Triticum aestivum, partial (43%)	1	T. aestivum
ttu-novel-104	GH726215	0.0	18026	1	22	44	65	Cleavage	homologue to UniRef100_Q3S4V7 Cluster: Alpha-/beta-gliadin storage protein precursor; n=1; Triticum aestivum|Rep: Alpha-/beta-gliadin storage protein precursor - Triticum aestivum (Wheat), partial (47%)	1	T. aestivum
ttu-novel-104	TC241829	3.0	20.03	1	22	434	455	Cleavage	similar to UniRef100_O23673 Cluster: T7I23.2 protein; n=1; Arabidopsis thaliana|Rep: T7I23.2 protein - Arabidopsis thaliana (Mouse-ear cress), partial (15%)	1	H. vulgare
ttu-novel-104	TC252666	3.0	10857	1	22	574	595	Translation	similar to UniRef100_Q0DXB1 Cluster: Os02g0764100 protein; n=1; Oryza sativa Japonica Group|Rep: Os02g0764100 protein - Oryza sativa subsp. japonica (Rice), partial (38%)	1	H. vulgare
ttu-novel-104	TC418983	3.0	23649	1	22	597	618	Translation	weakly similar to UniRef100_Q41585 Cluster: Type V Thionin precursor; n=1; Triticum aestivum|Rep: Type V Thionin precursor - Triticum aestivum (Wheat), partial (42%)	1	T. aestivum
ttu-novel-104	TC421012	2.5	23141	1	22	383	404	Translation	similar to UniRef100_A8MR23 Cluster: Uncharacterized protein At3g19460.2; n=1; Arabidopsis thaliana|Rep: Uncharacterized protein At3g19460.2 - Arabidopsis thaliana (Mouse-ear cress), partial (27%)	1	T. aestivum
ttu-novel-104	TC424721	0.5	19502	1	22	22	43	Cleavage		1	T. aestivum
ttu-novel-104	TC425050	3.0	15722	1	21	987	1007	Cleavage	similar to UniRef100_A2XG55 Cluster: Late embryogenesis abundant protein 1; n=1; Oryza sativa Indica Group|Rep: Late embryogenesis abundant protein 1 - Oryza sativa subsp. indica (Rice), partial (58%)	1	T. aestivum
ttu-novel-104	TC433120	1.0	15751	1	22	45	66	Cleavage	similar to UniRef100_A7LHB5 Cluster: Alpha gliadin; n=1; Triticum aestivum|Rep: Alpha gliadin - Triticum aestivum (Wheat), partial (32%)	1	T. aestivum
ttu-novel-104	TC437459	3.0	16988	1	20	137	155	Cleavage		1	T. aestivum
ttu-novel-104	TC441340	2.0	18756	1	22	46	67	Translation	similar to UniRef100_A5JSA0 Cluster: Alpha-gliadin; n=1; Aegilops tauschii|Rep: Alpha-gliadin - Aegilops tauschii (Tausch's goatgrass) (Aegilops squarrosa), partial (25%)	1	T. aestivum
ttu-novel-104	TC445180	2.0	14563	1	22	46	67	Translation	weakly similar to UniRef100_A5JSA7 Cluster: Alpha-gliadin; n=1; Triticum aestivum|Rep: Alpha-gliadin - Triticum aestivum (Wheat), partial (24%)	1	T. aestivum
ttu-novel-104	TC446348	1.0	11867	1	22	37	58	Cleavage	similar to UniRef100_A5JSA4 Cluster: Alpha-gliadin; n=1; Triticum aestivum|Rep: Alpha-gliadin - Triticum aestivum (Wheat), partial (23%)	1	T. aestivum
ttu-novel-104	TC446695	0.0	19.74	1	22	89	110	Cleavage	homologue to UniRef100_A7LHA4 Cluster: Alpha gliadin; n=1; Lophopyrum elongatum|Rep: Alpha gliadin - Lophopyrum elongatum (Tall wheatgrass) (Argopyrum elongatum), partial (15%)	1	T. aestivum
ttu-novel-104	TC446977	1.0	11817	1	22	44	65	Cleavage	similar to UniRef100_A5JSA5 Cluster: Alpha-gliadin; n=1; Triticum aestivum|Rep: Alpha-gliadin - Triticum aestivum (Wheat), partial (25%)	1	T. aestivum
ttu-novel-104	TC450473	0.0	17133	1	22	942	963	Cleavage	homologue to UniRef100_A5JSB6 Cluster: Alpha-gliadin; n=1; Triticum aestivum|Rep: Alpha-gliadin - Triticum aestivum (Wheat), complete	1	T. aestivum
ttu-novel-104	TC453522	2.0	14201	1	22	46	67	Translation	similar to UniRef100_A5JTR3 Cluster: Alpha-gliadin Gli-Ts4; n=1; Triticum aestivum subsp. sphaerococcum|Rep: Alpha-gliadin Gli-Ts4 - Triticum aestivum subsp. sphaerococcum, partial (25%)	1	T. aestivum
ttu-novel-104	TC460979	0.0	15466	1	22	672	693	Cleavage		1	T. aestivum
ttu-novel-104	TC461855	2.5	14445	1	22	59	80	Cleavage	similar to UniRef100_A7LHC3 Cluster: Alpha gliadin; n=1; Thinopyrum ponticum x Triticum aestivum|Rep: Alpha gliadin - Thinopyrum ponticum x Triticum aestivum, partial (23%)	1	T. aestivum
ttu-novel-104	gi|164700324|gb|FD470569.1|FD470569	0.0	15771	1	22	85	106	Cleavage	LAT_5_4f LAT Triticum durum cDNA clone LAT_5_4f, mRNA sequence	1	T. durum
ttu-novel-104	gi|164701971|gb|FD470273.1|FD470273	0.0	23633	1	22	87	108	Cleavage	LAT_3_5e LAT Triticum durum cDNA clone LAT_3_5e, mRNA sequence	1	T. durum
ttu-novel-104	gi|164703312|gb|FD470840.1|FD470840	0.0	18732	1	22	89	110	Cleavage	LAT_4_7g LAT Triticum durum cDNA clone LAT_4_7g, mRNA sequence	1	T. durum
ttu-novel-104	gi|164703316|gb|FD470844.1|FD470844	0.0	22406	1	22	88	109	Cleavage	LAT_11_12d LAT Triticum durum cDNA clone LAT_11_12d, mRNA sequence	1	T. durum
ttu-novel-104	gi|164704554|gb|FD470449.1|FD470449	0.0	23961	1	22	90	111	Cleavage	LAT_12_2g LAT Triticum durum cDNA clone LAT_12_2g, mRNA sequence	1	T. durum
ttu-novel-104	gi|164704677|gb|FD470924.1|FD470924	0.0	18341	1	22	91	112	Cleavage	LAT_5_6a LAT Triticum durum cDNA clone LAT_5_6a, mRNA sequence	1	T. durum
ttu-novel-104	gi|164704845|gb|FD470969.1|FD470969	0.0	18961	1	22	83	104	Cleavage	LAT_8_6d LAT Triticum durum cDNA clone LAT_8_6d, mRNA sequence	1	T. durum
ttu-novel-105	AL812380	3.0	17143	1	21	349	369	Cleavage	homologue to UniRef100_A9VDP9 Cluster: Predicted protein; n=1; Monosiga brevicollis MX1|Rep: Predicted protein - Monosiga, partial (1%)	1	T. aestivum
ttu-novel-105	BQ466425	3.0	22721	1	21	275	294	Translation	similar to UniRef100_A6RU16 Cluster: 40S ribosomal protein S6; n=1; Botryotinia fuckeliana B05.10|Rep: 40S ribosomal protein S6 - Botryotinia fuckeliana (strain B05.10) (Noble rot fungus) (Botrytiscinerea), partial (83%)	1	H. vulgare
ttu-novel-105	BY848846	3.0	22395	1	21	273	293	Translation	similar to UniRef100_Q9LDG7 Cluster: WD-40 repeat protein-like; n=1; Arabidopsis thaliana|Rep: WD-40 repeat protein-like - Arabidopsis thaliana (Mouse-ear cress), partial (16%)	1	H. vulgare
ttu-novel-105	CA497152	1.5	18433	1	22	246	267	Cleavage		1	T. aestivum
ttu-novel-105	CJ722264	2.5	18538	1	21	165	185	Translation	UniRef100_A8PHE9 Cluster: Predicted protein; n=1; Coprinopsis cinerea okayama7#130|Rep: Predicted protein - Coprinopsis cinerea okayama7#130, partial (8%)	1	T. aestivum
ttu-novel-105	CX628435	3.0	12902	1	20	313	332	Cleavage	similar to UniRef100_A7QP88 Cluster: Chromosome chr1 scaffold_136, whole genome shotgun sequence; n=1; Vitis vinifera|Rep: Chromosome chr1 scaffold_136, whole genome shotgun sequence - Vitis vinifera (Grape), partial (16%)	1	H. vulgare
ttu-novel-105	DR732458	2.5	21911	1	21	170	190	Cleavage		1	T. aestivum
ttu-novel-105	EY275201	2.5	22007	1	20	683	702	Cleavage	similar to UniRef100_P32024 Cluster: 23 kDa jasmonate-induced protein; n=1; Hordeum vulgare|Rep: 23 kDa jasmonate-induced protein - Hordeum vulgare (Barley), partial (62%)	1	H. vulgare
ttu-novel-105	TC246504	2.0	23439	1	22	299	320	Cleavage	similar to UniRef100_Q64888 Cluster: Major core protein; n=1; Fowl adenovirus 10|Rep: Major core protein - Avian adenovirus gal10 (strain SA2) (FAdV-10) (Fowl adenovirus 10), partial (35%)	1	H. vulgare
ttu-novel-105	TC370511	3.0	11388	1	21	410	430	Cleavage	similar to UniRef100_Q4SSN8 Cluster: Chromosome 15 SCAF14367, whole genome shotgun sequence; n=1; Tetraodon nigroviridis|Rep: Chromosome 15 SCAF14367, whole genome shotgun sequence - Tetraodon nigroviridis (Green puffer), partial (3%)	1	T. aestivum
ttu-novel-105	TC415409	2.5	17645	1	21	705	725	Cleavage	similar to UniRef100_A7PMN9 Cluster: Chromosome chr14 scaffold_21, whole genome shotgun sequence; n=1; Vitis vinifera|Rep: Chromosome chr14 scaffold_21, whole genome shotgun sequence - Vitis vinifera (Grape), partial (17%)	1	T. aestivum
ttu-novel-105	TC421110	3.0	20.44	1	21	726	746	Cleavage	homologue to UniRef100_P19951 Cluster: 40S ribosomal protein S14; n=1; Zea mays|Rep: 40S ribosomal protein S14 - Zea mays (Maize), complete	1	T. aestivum
ttu-novel-99	BE591591	2.5	12649	1	21	197	217	Cleavage		1	T. aestivum
ttu-novel-99	BJ321024	3.0	16335	1	21	652	672	Translation	similar to UniRef100_Q2QNL8 Cluster: PAPA-1-like conserved region family protein, expressed; n=1; Oryza sativa Japonica Group|Rep: PAPA-1-like conserved region family protein, expressed - Oryza sativa subsp. japonica (Rice), partial (12%)	1	T. aestivum
ttu-novel-99	BQ608333	1.5	16095	1	22	502	523	Translation	weakly similar to UniRef100_A8I6W9 Cluster: 3'-5' exonuclease component of the exosome; n=1; Chlamydomonas reinhardtii|Rep: 3'-5' exonuclease component of the exosome - Chlamydomonas reinhardtii, partial (8%)	1	T. aestivum
ttu-novel-99	CA686639	2.5	6431	1	22	263	284	Translation	similar to UniRef100_A9DV60 Cluster: Glycine dehydrogenase; n=1; Oceanibulbus indolifex HEL-45|Rep: Glycine dehydrogenase -, partial (1%)	1	T. aestivum
ttu-novel-99	CJ553126	3.0	18043	1	22	329	350	Cleavage	weakly similar to UniRef100_A7R1A0 Cluster: Chromosome undetermined scaffold_342, whole genome shotgun sequence; n=1; Vitis vinifera|Rep: Chromosome undetermined scaffold_342, whole genome shotgun sequence - Vitis vinifera (Grape), partial (3%)	1	T. aestivum
ttu-novel-99	CV781983	3.0	18.43	1	22	21	42	Translation	weakly similar to UniRef100_Q56A61 Cluster: MGC115171 protein; n=1; Xenopus laevis|Rep: MGC115171 protein - Xenopus laevis (African clawed frog), partial (11%)	1	T. aestivum
ttu-novel-99	TC254852	2.5	19291	1	22	705	726	Translation	weakly similar to UniRef100_Q0E4D6 Cluster: Os02g0124400 protein; n=2; Oryza sativa|Rep: Os02g0124400 protein - Oryza sativa subsp. japonica (Rice), partial (31%)	1	H. vulgare
ttu-novel-99	TC277979	3.0	21175	1	20	222	241	Cleavage	similar to UniRef100_Q0J5B9 Cluster: Os08g0447500 protein; n=1; Oryza sativa Japonica Group|Rep: Os08g0447500 protein - Oryza sativa subsp. japonica (Rice), partial (3%)	1	H. vulgare
ttu-novel-99	TC281001	2.5	11742	1	20	7	26	Translation		1	H. vulgare
ttu-novel-99	TC386484	2.0	11615	1	22	553	574	Translation	similar to UniRef100_A7PHS0 Cluster: Chromosome chr17 scaffold_16, whole genome shotgun sequence; n=1; Vitis vinifera|Rep: Chromosome chr17 scaffold_16, whole genome shotgun sequence - Vitis vinifera (Grape), partial (10%)	1	T. aestivum
ttu-novel-99	TC436828	2.0	15831	1	21	583	603	Translation	UniRef100_Q313K1 Cluster: Ribonuclease HII; n=1; Desulfovibrio desulfuricans G20|Rep: Ribonuclease HII - Desulfovibrio desulfuricans (strain G20), partial (5%)	1	T. aestivum
ttu-novel-99	TC449059	2.5	16966	1	22	447	468	Translation	weakly similar to UniRef100_UPI000038D3FB Cluster: COG4995: Uncharacterized protein conserved in bacteria; n=1; Nostoc punctiforme PCC 73102|Rep: COG4995: Uncharacterized protein conserved in bacteria - Nostoc punctiforme PCC 73102, partial (3%)	1	T. aestivum
ttu-novel-99	TC461243	3.0	12429	1	20	166	185	Cleavage		1	T. aestivum
